# Supplementary material for: Mitochondrial genome variation and intergenomic sequence transfers in Hevea species
Source: Front Plant Sci. 2024 Apr 10;15:1234643. doi: 10.3389/fpls.2024.1234643 (PMC11039855; doi:10.3389/fpls.2024.1234643)
Supplement: Supplementary file 1 [file DataSheet_1.zip]

Archive with 8 entries (8 files):
- Figure S1.JPEG
- Figure S2.JPEG
- Figure S3.JPEG
- Figure S4.JPEG
- Figure S5.JPEG
- Figure S6.JPEG
- Figure S7.JPEG
- Table S1  - S13.XLS
