# Supplementary material for: Mitochondrial genome variation and intergenomic sequence transfers in Hevea species
Source: Front Plant Sci. 2024 Apr 10;15:1234643. doi: 10.3389/fpls.2024.1234643 (PMC11039855; doi:10.3389/fpls.2024.1234643)
Supplement: Supplementary file 1 [file DataSheet_1.zip › Table S1 - S13.XLS]

## Sheet: Table_S1
Supplementary Table S1. The characteristics of mitochondrial genome of Hevea benthamiana
NO.	Gene/ element	Strand	From	To	Size(bp)	GC_ Percent	AminoAcids (aa)	InferredInitiationCodon	InferredTerminationCodon	OneLettercode	Anti-codon
1	nad2	+	123444	123631	1467	0.3974	488	ATG	TAA
			125127	125699
			128239	128399
			545352	545504
			546762	547153
2	nad1	+	371125	371316	978	0.4182	325	ACG	TAA
			372790	372870
			514062	514320
			517753	517811
			1227094	1227480
3	ycf3	-	1023373	1023600	507	0.3905	168	ATG	TAA
			1024274	1024426
			1235979	1236104
4	sdh3	+	12712	13068	357	0.3894	118	ATG	TAA
5	nad4L	+	13206	13508	303	0.3597	100	ATG	TAA
6	atp4	+	13698	14294	597	0.4221	198	ATG	TAG
7	ccmC	+	15936	16688	753	0.4316	250	ATG	TGA
8	tRNA-Leu	+	16675	16711	76	0.5				L	TAA
			16719	16757
9	nad7	-	26764	27025	1185	0.438	394	ATG	TAG
			28794	29037
			30086	30552
			32108	32176
			33078	33220
10	tRNA-Ser	-	63771	63857	87	0.5057				S	TGA
11	tRNA-Glu	-	69020	69091	72	0.5				E	TTC
12	tRNA-His	+	71397	71470	74	0.5946				H	GTG
13	cob	-	83092	84273	1182	0.4137	393	ATG	TGA
14	rpl5	-	85889	86449	561	0.4242	186	ATG	TAA
15	ycf3	+	89747	89872	507	0.3905	168	ATG	TAA
			221899	222051
			222727	222954
16	nad1	-	98371	98757	978	0.4182	325	ACG	TAA
			272467	272525
			275958	276216
			371125	371316
			372790	372870
17	tRNA-Tyr	-	128924	129006	83	0.494				Y	GTA
18	tRNA-Asn	-	130004	130075	72	0.5278				N	GTT
19	tRNA-Cys	-	130709	130779	71	0.507				C	GCA
20	nad9	+	148382	148954	573	0.4136	190	ATG	TAA
21	tRNA-Pro	+	149723	149796	74	0.5				P	TGG
22	tRNA-Trp	+	149958	150031	74	0.5				W	CCA
23	atp1	-	156718	158247	1530	0.4477	509	ATG	TGA
24	tRNA-Asn	+	208621	208692	72	0.5417				N	GTT
25	tRNA-Arg	-	209307	209380	74	0.6216				R	ACG
26	5S	-	209524	209644	121	0.5124
27	4.5S	-	209869	209971	103	0.5049
28	psaA	-	218892	221144	2253	0.4234	750	ATG	TAA
29	matR	+	273177	275144	1968	0.5168	655	ATG	TAG
30	rps4	+	278194	279252	1059	0.39	352	ACG	TAA
31	nad6	+	279901	280518	618	0.3916	205	ATG	TAA
32	rpl10	+	284901	285353	453	0.4238	150	ATG	TAA
33	16S	-	346547	348037	1491	0.5654
34	tRNA-Val	-	348274	348345	72	0.4861				V	GAC
35	26S	+	352906	355948	3043	0.5058
36	rps13	-	373761	374111	351	0.3789	116	ATG	TGA
37	ccmFc	-	466451	467030	1347	0.4514	448	ATG	TAA
			467989	468755
38	rpl10	-	504925	505377	453	0.4238	150	ATG	TAA
39	nad6	-	509760	510377	618	0.3916	205	ATG	TAA
40	rps4	-	511026	512084	1059	0.39	352	ACG	TAA
41	matR	-	515134	517101	1968	0.5168	655	ATG	TAG
42	nad2	+	545352	545504	1467	0.3974	488	ATG	TAA
			546762	547153
			1197452	1197612
			1200152	1200724
			1202220	1202407
43	5S	-	560264	560382	119	0.5126
44	18S	-	561020	562956	1937	0.5364
45	tRNA-Asp	-	581418	581491	74	0.6351				D	GTC
46	nad4	+	585081	585541	1488	0.4046	495	ATG	TGA
			586971	587485
			590883	591305
			593974	594062
47	atp6	+	617577	618518	942	0.3875	313	ATG	TAA
48	cox2	+	634240	634939	783	0.4049	260	ATG	TAA
			636995	637077
49	ccmB	+	662883	663503	621	0.4155	206	ATG	TGA
50	atp9	+	681433	681726	294	0.4082	97	ATG	TAG
51	atp6	+	710775	711716	942	0.3875	313	ATG	TAA
52	cox2	+	727438	728137	783	0.4049	260	ATG	TAA
			730193	730275
53	ccmB	+	756081	756701	621	0.4155	206	ATG	TGA
54	tRNA-Lys	+	794199	794271	73	0.4795				K	TTT
55	atp8	+	802696	803181	486	0.4012	161	ATG	TAA
56	cox3	+	804221	805018	798	0.4336	265	ATG	TGA
57	shd4	+	804946	805305	360	0.3861	119	ATG	TGA
58	tRNA-Met	-	818725	818797	73	0.4932				M	CAT
59	tRNA-Met	-	832693	832765	73	0.589				M	CAT
60	tRNA-Met	+	850300	850372	73	0.4658				M	CAT
61	atp8	+	852191	852676	486	0.4012	161	ATG	TAA
62	cox3	+	853716	854513	798	0.4336	265	ATG	TGA
63	shd4	+	854441	854800	360	0.3861	119	ATG	TGA
64	tRNA-Met	-	868220	868292	73	0.4932				M	CAT
65	tRNA-Asp	-	933815	933888	74	0.5811				D	GTC
66	tRNA-Met	+	934876	934949	74	0.4324				M	CAT
67	tRNA-Met	+	937306	937378	73	0.4247				M	CAT
68	tRNA-Gly	+	944694	944765	72	0.5278				G	GCC
69	tRNA-Gln	+	948956	949027	72	0.4722				Q	TTG
70	rps12	-	951512	951889	378	0.4444	125	ATG	TGA
71	nad3	-	951938	952294	357	0.4006	118	ATG	TAA
72	tRNA-Phe	+	962126	962200	75	0.48				F	GAA
73	rpl16	-	966968	967402	435	0.4391	144	ATG	TAA
74	rps3	-	967374	969059	1761	0.4282	586	ATG	TAG
			970776	970850
75	matR	-	971183	973150	1968	0.5168	655	ATG	TAG
76	psaA	+	1025181	1027433	2253	0.4234	750	ATG	TAA
77	4.5S	+	1036354	1036456	103	0.5049
78	5S	+	1036681	1036801	121	0.5124
79	tRNA-Arg	+	1036945	1037018	74	0.6216				R	ACG
80	tRNA-Asn	-	1037633	1037704	72	0.5417				N	GTT
81	nad5	+	287224	287245	2013	0.4044	670	ATG	TAA
			1094682	1094911
			1095755	1096970
			1144035	1144429
			1145385	1145534
82	cox1	-	1101697	1102554	1584	0.4324	527	ATG	TAA
			1103522	1104247
83	tRNA-Pro	-	1118454	1118528	75	0.5467				P	TGG
84	tRNA-Phe	-	1118785	1118858	74	0.473				F	GAA
85	tRNA-Ser	-	1119242	1119329	88	0.4659				S	GCT
86	ccmFn	-	1150123	1151856	1734	0.466	577	ATG	TGA
87	rps1	+	1162311	1163117	807	0.4325	268	ATG	TGA
88	atp1	+	1167604	1169133	1530	0.4477	509	ATG	TGA
89	tRNA-Trp	-	1175820	1175893	74	0.5				W	CCA
90	tRNA-Pro	-	1176055	1176128	74	0.5				P	TGG
91	nad9	-	1176897	1177469	573	0.4136	190	ATG	TAA
92	tRNA-Cys	+	1195072	1195142	71	0.507				C	GCA
93	tRNA-Asn	+	1195776	1195847	72	0.5278				N	GTT
94	tRNA-Tyr	+	1196845	1196927	83	0.494				Y	GTA
95	rpl5	+	1239402	1239962	561	0.4242	186	ATG	TAA
96	cob	+	1241578	1242759	1182	0.4137	393	ATG	TGA
97	tRNA-His	-	1254381	1254454	74	0.5946				H	GTG
98	tRNA-Glu	+	1256760	1256831	72	0.5				E	TTC
99	tRNA-Ser	+	1261994	1262080	87	0.5057				S	TGA
100	nad7	+	1292632	1292774	1185	0.438	394	ATG	TAG
			1293676	1293744
			1295300	1295766
			1296815	1297058
			1298827	1299088
101	tRNA-Leu	-	1309095	1309133	76	0.5				L	TAA
			1309141	1309177
102	ccmC	-	1309164	1309916	753	0.4316	250	ATG	TGA
103	atp4	-	1311558	1312154	597	0.4221	198	ATG	TAG
104	nad4L	-	1312344	1312646	303	0.3597	100	ATG	TAA
105	sdh3	-	1312784	1313140	357	0.3894	118	ATG	TAA

## Sheet: Table_S2
Supplementary Table S2. The characteristics of mitochondrial genome of Hevea camargoana
NO.	Gene/ element	Strand	From	To	Size(bp)	GC_ Percent	AminoAcids (aa)	InferredInitiationCodon	InferredTerminationCodon	OneLettercode	Anti-codon
1	nad2	-	569510	569901	1467	0.3974	488	ATG	TAA
			571159	571311
			1097405	1097592
			1099088	1099660
			1102200	1102360
2	ccmB	-	9818	10438	621	0.4155	206	ATG	TGA
3	26S	+	22158	25200	3043	0.5058
4	rpl10	+	42745	43197	453	0.4238	150	ATG	TAA
5	rps1	-	52601	53407	807	0.4325	268	ATG	TGA
6	ccmFn	+	63862	65595	1734	0.4654	577	ATG	TGA
7	nad5	-	70184	70333	2013	0.4044	670	ATG	TAA
			71289	71683
			118741	119956
			120800	121029
			130643	130664
8	tRNA-Ser	+	96389	96476	88	0.4659				S	GCT
9	tRNA-Phe	+	96860	96933	74	0.473				F	GAA
10	tRNA-Phe	+	96867	96940	74	0.473				F	GAA
11	tRNA-Pro	+	97190	97264	75	0.5467				P	TGG
12	tRNA-Pro	+	97197	97271	75	0.52				P	TGG
13	cox1	+	111464	112189	1584	0.4324	527	ATG	TAA
			113157	114014
14	rpl10	-	132535	132987	453	0.4238	150	ATG	TAA
15	26S	-	150532	153574	3043	0.5058
16	ccmB	+	165294	165914	621	0.4155	206	ATG	TGA
17	nad7	+	191647	191789	1185	0.438	394	ATG	TAG
			192691	192759
			194315	194781
			195830	196073
			197842	198103
18	ccmC	-	206574	207326	753	0.4316	250	ATG	TGA
19	atp4	-	208968	209564	597	0.4221	198	ATG	TAG
20	nad4L	-	209754	210056	303	0.3597	100	ATG	TAA
21	sdh3	-	210194	210550	357	0.3838	118	ATG	TAA
22	4.5S	+	217883	217985	103	0.5049
23	5S	+	218210	218330	121	0.5124
24	tRNA-Arg	+	218474	218547	74	0.6216				R	ACG
25	ccmFc	+	244755	245521	1347	0.4514	448	ATG	TAA
			246480	247059
26	tRNA-Lys	+	267458	267530	73	0.4795				K	TTT
27	matR	+	289175	291142	1968	0.5168	655	ATG	TAG
28	rps4	+	294192	295250	1059	0.39	352	ACG	TAA
29	nad6	+	295899	296516	618	0.3916	205	ATG	TAA
30	tRNA-Phe	+	312320	312394	75	0.48				F	GAA
31	rpl16	-	317162	317596	435	0.4391	144	ATG	TAA
32	rps3	-	317568	319253	1761	0.4282	586	ATG	TAG
			320965	321039
33	26S	-	321498	324540	3043	0.5058
34	ccmB	+	336260	336880	621	0.4155	206	ATG	TGA
35	tRNA-Ser	-	373108	373194	87	0.5057				S	TGA
36	tRNA-Glu	-	378357	378428	72	0.5				E	TTC
37	tRNA-His	+	380734	380807	74	0.5946				H	GTG
38	cob	-	392429	393610	1182	0.4137	393	ATG	TGA
39	rpl5	-	395226	395786	561	0.4242	186	ATG	TAA
40	ycf3	+	399084	399209	507	0.3905	168	ATG	TAA
			591292	591519
			592188	592340
41	nad1	-	407708	408094	978	0.4182	325	ACG	TAA
			635029	635109
			636583	636774
			737426	737484
			740917	741175
42	nad2	-	432781	432968	1467	0.3974	488	ATG	TAA
			434464	435036
			437576	437736
			569510	569901
			571159	571311
43	tRNA-Tyr	-	438261	438343	83	0.494				Y	GTA
44	tRNA-Cys	-	440046	440116	71	0.507				C	GCA
45	18S	+	553707	555643	1937	0.5364
46	16S	+	553969	554827	859	0.546
47	5S	+	556281	556399	119	0.5126
48	nad2	-	569510	569901	1467	0.3974	488	ATG	TAA
			571159	571311
			1311168	1311328
			1313868	1314440
			1315936	1316123
49	5S	-	594193	594312	120	0.5
50	atp1	-	595878	597407	1530	0.4477	509	ATG	TGA
51	rps13	+	633788	634138	351	0.3789	116	ATG	TGA
52	ccmC	-	655535	656287	753	0.4316	250	ATG	TGA
53	atp4	-	657929	658525	597	0.4221	198	ATG	TAG
54	nad4L	-	658715	659017	303	0.3597	100	ATG	TAA
55	sdh3	-	659155	659511	357	0.3838	118	ATG	TAA
56	4.5S	+	666844	666946	103	0.5049
57	5S	+	667171	667291	121	0.5124
58	tRNA-Arg	+	667435	667508	74	0.6216				R	ACG
59	ccmFc	+	693716	694482	1347	0.4514	448	ATG	TAA
			695441	696020
60	tRNA-Lys	+	716419	716491	73	0.4795				K	TTT
61	matR	+	738136	740103	1968	0.5168	655	ATG	TAG
62	rps4	+	743153	744211	1059	0.39	352	ACG	TAA
63	nad6	+	744860	745477	618	0.3916	205	ATG	TAA
64	tRNA-Phe	+	761281	761355	75	0.48				F	GAA
65	rpl16	-	766123	766557	435	0.4391	144	ATG	TAA
66	rps3	-	766529	768214	1761	0.4282	586	ATG	TAG
			769926	770000
67	26S	-	770459	773501	3043	0.5058
68	ccmB	+	785221	785841	621	0.4155	206	ATG	TGA
69	tRNA-Ser	-	822069	822155	87	0.5057				S	TGA
70	tRNA-Glu	-	827318	827389	72	0.5				E	TTC
71	tRNA-His	+	829695	829768	74	0.5946				H	GTG
72	cob	-	841390	842571	1182	0.4137	393	ATG	TGA
73	tRNA-Asp	-	854882	854955	74	0.5811				D	GTC
74	tRNA-Met	+	855943	856016	74	0.4324				M	CAT
75	tRNA-Met	+	858373	858445	73	0.4247				M	CAT
76	tRNA-Gly	+	865761	865832	72	0.5278				G	GCC
77	tRNA-Gln	+	870023	870094	72	0.4722				Q	TTG
78	rps12	-	872579	872956	378	0.4444	125	ATG	TGA
79	nad3	-	873005	873361	357	0.4006	118	ATG	TAA
80	tRNA-Phe	+	883189	883263	75	0.48				F	GAA
81	rpl16	-	888031	888465	435	0.4391	144	ATG	TAA
82	rps3	-	888437	890122	1761	0.4282	586	ATG	TAG
			891834	891908
83	26S	-	892367	895409	3043	0.5058
84	cox2	-	907746	907828	783	0.4049	260	ATG	TAA
			909884	910583
85	atp6	-	926305	927246	942	0.3875	313	ATG	TAA
86	nad4	-	934992	935080	1488	0.4046	495	ATG	TGA
			937749	938171
			941568	942082
			943512	943972
87	tRNA-Asp	+	947562	947635	74	0.6351				D	GTC
88	tRNA-Phe	+	957837	957899	63	0.4762				F	GAA
89	atp9	+	959221	959514	294	0.4082	97	ATG	TAG
90	nad9	+	1010776	1011348	573	0.4136	190	ATG	TAA
91	tRNA-Trp	+	1012352	1012425	74	0.5				W	CCA
92	tRNA-Met	+	1039442	1039514	73	0.4932				M	CAT
93	shd4	-	1052934	1053293	360	0.3861	119	ATG	TGA
94	cox3	-	1053221	1054018	798	0.4336	265	ATG	TGA
95	atp8	-	1055058	1055543	486	0.4012	161	ATG	TAA
96	cob	-	1057053	1058234	1182	0.4137	393	ATG	TGA
97	rpl5	-	1059850	1060410	561	0.4242	186	ATG	TAA
98	tRNA-Tyr	-	1102885	1102967	83	0.494				Y	GTA
99	tRNA-Cys	-	1104670	1104740	71	0.507				C	GCA
100	tRNA-Cys	+	1308788	1308858	71	0.507				C	GCA
101	tRNA-Tyr	+	1310561	1310643	83	0.494				Y	GTA
102	rpl5	+	1353118	1353678	561	0.4242	186	ATG	TAA
103	cob	+	1355294	1356475	1182	0.4137	393	ATG	TGA
104	tRNA-His	-	1368097	1368170	74	0.5946				H	GTG
105	tRNA-Glu	+	1370476	1370547	72	0.5				E	TTC
106	tRNA-Ser	+	1375710	1375796	87	0.5057				S	TGA

## Sheet: Table_S3
Supplementary Table S3. The characteristics of mitochondrial genome of Hevea pauciflora
NO.	Gene/ element	Strand	From	To	Size(bp)	GC_ Percent	AminoAcids (aa)	InferredInitiationCodon	InferredTerminationCodon	OneLettercode	Anti-codon
1	nad2	+	123444	123631	1467	0.3974	488	ATG	TAA
			125127	125699
			128239	128399
			545352	545504
			546762	547153
2	nad1	+	371125	371316	978	0.4182	325	ACG	TAA
			372790	372870
			514062	514320
			517753	517811
			1227094	1227480
3	ycf3	-	1023373	1023600	507	0.3905	168	ATG	TAA
			1024274	1024426
			1235979	1236104
4	sdh3	+	12712	13068	357	0.3894	118	ATG	TAA
5	nad4L	+	13206	13508	303	0.3597	100	ATG	TAA
6	atp4	+	13698	14294	597	0.4221	198	ATG	TAG
7	ccmC	+	15936	16688	753	0.4316	250	ATG	TGA
8	tRNA-Leu	+	16675	16711	76	0.5				L	TAA
			16719	16757
9	nad7	-	26764	27025	1185	0.438	394	ATG	TAG
			28794	29037
			30086	30552
			32108	32176
			33078	33220
10	tRNA-Ser	-	63771	63857	87	0.5057				S	TGA
11	tRNA-Glu	-	69020	69091	72	0.5				E	TTC
12	tRNA-His	+	71397	71470	74	0.5946				H	GTG
13	cob	-	83092	84273	1182	0.4137	393	ATG	TGA
14	rpl5	-	85889	86449	561	0.4242	186	ATG	TAA
15	ycf3	+	89747	89872	507	0.3905	168	ATG	TAA
			221899	222051
			222727	222954
16	nad1	-	98371	98757	978	0.4182	325	ACG	TAA
			272467	272525
			275958	276216
			371125	371316
			372790	372870
17	tRNA-Tyr	-	128924	129006	83	0.494				Y	GTA
18	tRNA-Asn	-	130004	130075	72	0.5278				N	GTT
19	tRNA-Cys	-	130709	130779	71	0.507				C	GCA
20	nad9	+	148382	148954	573	0.4136	190	ATG	TAA
21	tRNA-Pro	+	149723	149796	74	0.5				P	TGG
22	tRNA-Trp	+	149958	150031	74	0.5				W	CCA
23	atp1	-	156718	158247	1530	0.4477	509	ATG	TGA
24	tRNA-Asn	+	208621	208692	72	0.5417				N	GTT
25	tRNA-Arg	-	209307	209380	74	0.6216				R	ACG
26	5S	-	209524	209644	121	0.5124
27	4.5S	-	209869	209971	103	0.5049
28	psaA	-	218892	221144	2253	0.4234	750	ATG	TAA
29	matR	+	273177	275144	1968	0.5168	655	ATG	TAG
30	rps4	+	278194	279252	1059	0.39	352	ACG	TAA
31	nad6	+	279901	280518	618	0.3916	205	ATG	TAA
32	rpl10	+	284901	285353	453	0.4238	150	ATG	TAA
33	16S	-	346547	348037	1491	0.5654
34	tRNA-Val	-	348274	348345	72	0.4861				V	GAC
35	26S	+	352906	355948	3043	0.5058
36	rps13	-	373761	374111	351	0.3789	116	ATG	TGA
37	ccmFc	-	466451	467030	1347	0.4514	448	ATG	TAA
			467989	468755
38	rpl10	-	504925	505377	453	0.4238	150	ATG	TAA
39	nad6	-	509760	510377	618	0.3916	205	ATG	TAA
40	rps4	-	511026	512084	1059	0.39	352	ACG	TAA
41	matR	-	515134	517101	1968	0.5168	655	ATG	TAG
42	nad2	+	545352	545504	1467	0.3974	488	ATG	TAA
			546762	547153
			1197452	1197612
			1200152	1200724
			1202220	1202407
43	5S	-	560264	560382	119	0.5126
44	18S	-	561020	562956	1937	0.5364
45	tRNA-Asp	-	581418	581491	74	0.6351				D	GTC
46	nad4	+	585081	585541	1488	0.4046	495	ATG	TGA
			586971	587485
			590883	591305
			593974	594062
47	atp6	+	617577	618518	942	0.3875	313	ATG	TAA
48	cox2	+	634240	634939	783	0.4049	260	ATG	TAA
			636995	637077
49	ccmB	+	662883	663503	621	0.4155	206	ATG	TGA
50	atp9	+	681433	681726	294	0.4082	97	ATG	TAG
51	atp6	+	710775	711716	942	0.3875	313	ATG	TAA
52	cox2	+	727438	728137	783	0.4049	260	ATG	TAA
			730193	730275
53	ccmB	+	756081	756701	621	0.4155	206	ATG	TGA
54	tRNA-Lys	+	794199	794271	73	0.4795				K	TTT
55	atp8	+	802696	803181	486	0.4012	161	ATG	TAA
56	cox3	+	804221	805018	798	0.4336	265	ATG	TGA
57	shd4	+	804946	805305	360	0.3861	119	ATG	TGA
58	tRNA-Met	-	818725	818797	73	0.4932				M	CAT
59	tRNA-Met	-	832693	832765	73	0.589				M	CAT
60	tRNA-Met	+	850300	850372	73	0.4658				M	CAT
61	atp8	+	852191	852676	486	0.4012	161	ATG	TAA
62	cox3	+	853716	854513	798	0.4336	265	ATG	TGA
63	shd4	+	854441	854800	360	0.3861	119	ATG	TGA
64	tRNA-Met	-	868220	868292	73	0.4932				M	CAT
65	tRNA-Asp	-	933815	933888	74	0.5811				D	GTC
66	tRNA-Met	+	934876	934949	74	0.4324				M	CAT
67	tRNA-Met	+	937306	937378	73	0.4247				M	CAT
68	tRNA-Gly	+	944694	944765	72	0.5278				G	GCC
69	tRNA-Gln	+	948956	949027	72	0.4722				Q	TTG
70	rps12	-	951512	951889	378	0.4444	125	ATG	TGA
71	nad3	-	951938	952294	357	0.4006	118	ATG	TAA
72	tRNA-Phe	+	962126	962200	75	0.48				F	GAA
73	rpl16	-	966968	967402	435	0.4391	144	ATG	TAA
74	rps3	-	967374	969059	1761	0.4282	586	ATG	TAG
			970776	970850
75	matR	-	971183	973150	1968	0.5168	655	ATG	TAG
76	psaA	+	1025181	1027433	2253	0.4234	750	ATG	TAA
77	4.5S	+	1036354	1036456	103	0.5049
78	5S	+	1036681	1036801	121	0.5124
79	tRNA-Arg	+	1036945	1037018	74	0.6216				R	ACG
80	tRNA-Asn	-	1037633	1037704	72	0.5417				N	GTT
81	nad5	+	287224	287245	2013	0.4044	670	ATG	TAA
			1094682	1094911
			1095755	1096970
			1144035	1144429
			1145385	1145534
82	cox1	-	1101697	1102554	1584	0.4324	527	ATG	TAA
			1103522	1104247
83	tRNA-Pro	-	1118454	1118528	75	0.5467				P	TGG
84	tRNA-Phe	-	1118785	1118858	74	0.473				F	GAA
85	tRNA-Ser	-	1119242	1119329	88	0.4659				S	GCT
86	ccmFn	-	1150123	1151856	1734	0.466	577	ATG	TGA
87	rps1	+	1162311	1163117	807	0.4325	268	ATG	TGA
88	atp1	+	1167604	1169133	1530	0.4477	509	ATG	TGA
89	tRNA-Trp	-	1175820	1175893	74	0.5				W	CCA
90	tRNA-Pro	-	1176055	1176128	74	0.5				P	TGG
91	nad9	-	1176897	1177469	573	0.4136	190	ATG	TAA
92	tRNA-Cys	+	1195072	1195142	71	0.507				C	GCA
93	tRNA-Asn	+	1195776	1195847	72	0.5278				N	GTT
94	tRNA-Tyr	+	1196845	1196927	83	0.494				Y	GTA
95	rpl5	+	1239402	1239962	561	0.4242	186	ATG	TAA
96	cob	+	1241578	1242759	1182	0.4137	393	ATG	TGA
97	tRNA-His	-	1254381	1254454	74	0.5946				H	GTG
98	tRNA-Glu	+	1256760	1256831	72	0.5				E	TTC
99	tRNA-Ser	+	1261994	1262080	87	0.5057				S	TGA
100	nad7	+	1292632	1292774	1185	0.438	394	ATG	TAG
			1293676	1293744
			1295300	1295766
			1296815	1297058
			1298827	1299088
101	tRNA-Leu	-	1309095	1309133	76	0.5				L	TAA
			1309141	1309177
102	ccmC	-	1309164	1309916	753	0.4316	250	ATG	TGA
103	atp4	-	1311558	1312154	597	0.4221	198	ATG	TAG
104	nad4L	-	1312344	1312646	303	0.3597	100	ATG	TAA
105	sdh3	-	1312784	1313140	357	0.3894	118	ATG	TAA

## Sheet: Table_S4
Supplementary Table S4. The characteristics of mitochondrial genome of Hevea spruceana
NO.	Gene/ element	Strand	From	To	Size(bp)	GC_ Percent	AminoAcids (aa)	InferredInitiationCodon	InferredTerminationCodon	OneLettercode	Anti-codon
1	nad1	+	179386	179644	978	0.4182	325	ACG	TAA
			183077	183135
			407020	407406
			568857	568937
			570411	570602
2	ycf3	-	415902	416030	507	0.3925	168	ATG	TAA
			634303	634455
			635124	635348
3	nad2	+	377378	377538	1467	0.3974	488	ATG	TAA
			380078	380650
			382146	382333
			655332	655484
			656742	657133
4	atp6	+	14871	15812	942	0.3885	313	ATG	TAA
5	cox2	+	31534	32233	783	0.4049	260	ATG	TAA
			34289	34371
6	26S	+	46708	49750	3043	0.5058
7	rps3	+	50209	50283	1761	0.4282	586	ATG	TAG
			52000	53685
8	rpl16	+	53657	54091	435	0.4391	144	ATG	TAA
9	tRNA-Phe	-	58859	58933	75	0.48				F	GAA
10	nad3	+	68765	69121	357	0.4006	118	ATG	TAA
11	rps12	+	69170	69547	378	0.4444	125	ATG	TGA
12	tRNA-Gln	-	72032	72103	72	0.4722				Q	TTG
13	tRNA-Gly	-	76294	76365	72	0.5278				G	GCC
14	tRNA-Met	-	83683	83753	71	0.4366				M	CAT
15	tRNA-Met	-	86110	86183	74	0.4324				M	CAT
16	tRNA-Asp	+	87171	87244	74	0.5811				D	GTC
17	ccmFc	-	131775	132354	1347	0.4514	448	ATG	TAA
			133313	134079
18	rpl10	-	170249	170701	453	0.4238	150	ATG	TAA
19	nad6	-	175084	175701	618	0.3916	205	ATG	TAA
20	rps4	-	176350	177408	1059	0.39	352	ACG	TAA
21	matR	-	180458	182425	1968	0.5168	655	ATG	TAG
22	tRNA-Lys	-	204070	204142	73	0.4795				K	TTT
23	atp9	-	269848	270141	294	0.4082	97	ATG	TAG
24	ccmB	-	288071	288691	621	0.4155	206	ATG	TGA
25	tRNA-Cys	+	374998	375068	71	0.507				C	GCA
26	tRNA-Asn	+	375702	375773	72	0.5278				N	GTT
27	tRNA-Tyr	+	376771	376853	83	0.494				Y	GTA
28	rpl5	+	419328	419888	561	0.4242	186	ATG	TAA
29	cob	+	421504	422685	1182	0.4137	393	ATG	TGA
30	tRNA-His	-	434307	434380	74	0.5946				H	GTG
31	tRNA-Glu	+	436686	436757	72	0.5				E	TTC
32	tRNA-Ser	+	441920	442006	87	0.5057				S	TGA
33	nad7	+	472553	472695	1185	0.438	394	ATG	TAG
			473597	473665
			475221	475687
			476736	476979
			478748	479009
34	ccmC	-	489085	489837	753	0.4316	250	ATG	TGA
35	atp4	-	491479	492075	597	0.4221	198	ATG	TAG
36	nad4L	-	492265	492567	303	0.3597	100	ATG	TAA
37	sdh3	-	492705	493061	357	0.3866	118	ATG	TAA
38	tRNA-Met	+	503048	503120	73	0.589				M	CAT
39	tRNA-Glu	-	516481	516546	66	0.5				E	TTC
40	tRNA-Phe	-	516483	516542	60	0.4833				F	GAA
41	rps13	+	567616	567966	351	0.3789	116	ATG	TGA
42	ccmC	-	590962	591714	753	0.4316	250	ATG	TGA
43	atp4	-	593356	593952	597	0.4221	198	ATG	TAG
44	nad4L	-	594142	594444	303	0.3597	100	ATG	TAA
45	sdh3	-	594582	594938	357	0.3866	118	ATG	TAA
46	tRNA-Met	+	604925	604997	73	0.589				M	CAT
47	tRNA-Glu	-	618358	618423	66	0.5				E	TTC
48	tRNA-Phe	-	618360	618419	60	0.4833				F	GAA
49	tRNA-Asn	+	621026	621097	72	0.5417				N	GTT
50	tRNA-Arg	-	621712	621785	74	0.6216				R	ACG
51	5S	-	621929	622049	121	0.5124
52	4.5S	-	622274	622376	103	0.5049
53	psaA	-	631297	633549	2253	0.4225	750	ATG	TAA
54	5S	-	670244	670362	119	0.5126
55	18S	-	671000	672936	1937	0.5364
56	16S	-	671816	672674	859	0.546
57	tRNA-Asp	-	691398	691471	74	0.6351				D	GTC
58	nad4	+	695061	695521	1488	0.4046	495	ATG	TGA
			696951	697465
			700863	701285
			703954	704042
59	tRNA-Met	-	724497	724569	73	0.4932				M	CAT
60	nad9	+	747845	748417	573	0.4136	190	ATG	TAA
61	tRNA-Pro	+	749186	749259	74	0.5				P	TGG
62	tRNA-Trp	+	749421	749494	74	0.5				W	CCA
63	atp1	-	756181	757710	1530	0.4477	509	ATG	TGA
64	tRNA-Glu	-	761201	761266	66	0.5				E	TTC
65	tRNA-Phe	-	761203	761262	60	0.4833				F	GAA
66	nad5	+	764299	764528	2013	0.4044	670	ATG	TGG
			765372	766587
			825348	825369
			915504	915653
			916609	917003
67	cox1	-	771314	772171	1584	0.4324	527	ATG	TAA
			773139	773864
68	tRNA-Pro	-	788071	788145	75	0.5467				P	TGG
69	tRNA-Phe	-	788402	788475	74	0.473				F	GAA
70	tRNA-Phe	-	788408	788467	60	0.4667				F	GAA
71	tRNA-Ser	-	788859	788946	88	0.4659				S	GCT
72	rpl10	-	827240	827692	453	0.4238	150	ATG	TAA
73	tRNA-Met	+	851303	851375	73	0.4658				M	CAT
74	atp8	+	853194	853679	486	0.4012	161	ATG	TAA
75	cox3	+	854719	855516	798	0.4336	265	ATG	TGA
76	shd4	+	855444	855803	360	0.3861	119	ATG	TGA
77	tRNA-Met	-	869223	869295	73	0.4932				M	CAT
78	atp1	-	891905	893434	1530	0.4477	509	ATG	TGA
79	tRNA-Glu	-	896925	896990	66	0.5				E	TTC
80	tRNA-Phe	-	896927	896986	60	0.4833				F	GAA
81	rps1	-	897921	898727	807	0.4325	268	ATG	TGA
82	ccmFn	+	909182	910915	1734	0.466	577	ATG	TGA

## Sheet: Table_S5
Supplementary Table S5. The gene copy number of Hevea mitochondrial genomes
Gene	H.benthamiana	H.pauciflora	H.camargoana	H. spruceana
atp1	2	2	1	2
atp4	2	2	2	2
atp6	2	2	1	1
atp8	2	2	1	1
atp9	1	1	1	1
ccmB	2	2	4	1
ccmC	2	2	2	2
ccmFc	1	1	2	1
ccmFn	1	1	1	1
cob	2	2	4	1
cox1	1	1	1	1
cox2	2	2	1	1
cox3	2	2	1	1
matR	3	3	2	1
nad1	2	2	1	1
nad2	2	2	3	1
nad3	1	1	1	1
nad4	1	1	1	1
nad4L	2	2	2	2
nad5	1	1	1	1
nad6	2	2	2	1
nad7	2	2	1	1
nad9	2	2	1	1
rpl10	2	2	2	2
rpl16	1	1	3	1
rpl5	2	2	3	1
rps1	1	1	1	1
rps12	1	1	1	1
rps13	1	1	1	1
rps3	1	1	3	1
rps4	2	2	2	1
sdh3	2	2	2	2
shd4	2	2	1	1
ycf3	2	2	1	1
psaA	2	2	0	1
Unique Protein-coding genes	35	35	34	35

## Sheet: Table_S6
Supplementary Table S6 Alignment of chloroplast and mitochondrial genomes in Hevea species
	Identity (%)	Alignment length	Mismatches	Gap opens	Chloroplast start	Chloroplast end	Mitochondrial start	Mitochondrial end	Chloroplast genes	Chloroplast regions	Mitochondrial genes	Evalue	Bit score
Hevea pauciflora	99.93	5716	2	1	41619	47334	297064	302777	psaB*, psaA, ycf3*	LSC	psaA	0	10532
Hevea pauciflora	99.913	5719	3	1	41619	47337	1108313	1102597	psaB*, psaA, ycf3*	LSC	psaA	0	10532
Hevea pauciflora	99.958	4760	2	0	103539	108298	430114	425355	tRNA-Val(GAC), rrn16S, tRNA-Ile(GAT)*	IR	rrn16S, tRNA-Val(GAC)	0	8780
Hevea pauciflora	99.958	4760	2	0	141935	146694	425355	430114	tRNA-Val(GAC), rrn16S, tRNA-Ile(GAT)*	IR	rrn16S, tRNA-Val(GAC)	0	8780
Hevea pauciflora	99.971	3497	1	0	134581	138077	1118663	1115167	ycf1*, tRNA-Asn(GTT), tRNA-Arg(ACG), rrn4.5S,rrn5S, rrn23S*	IR	rrn5S, rrn4.5S, tRNA-Arg(ACG), tRNA-Asn(GTT)	0	6453
Hevea pauciflora	99.971	3497	1	0	112156	115652	1115167	1118663	ycf1*, tRNA-Asn(GTT), tRNA-Arg(ACG), rrn4.5S,rrn5S, rrn23S*	IR	rrn5S, rrn4.5S, tRNA-Arg(ACG), tRNA-Asn(GTT)	0	6453
Hevea pauciflora	99.685	3497	2	1	112156	115652	290210	286723	ycf1*, tRNA-Asn(GTT), tRNA-Arg(ACG), rrn4.5S,rrn5S, rrn23S*	IR	rrn5S, rrn4.5S, tRNA-Arg(ACG), tRNA-Asn(GTT)	0	6388
Hevea pauciflora	99.685	3497	2	1	134581	138077	286723	290210	ycf1*, tRNA-Asn(GTT), tRNA-Arg(ACG), rrn4.5S,rrn5S, rrn23S*	IR	rrn5S, rrn4.5S, tRNA-Arg(ACG), tRNA-Asn(GTT)	0	6388
Hevea pauciflora	99.544	1534	6	1	138269	139802	923064	921532	rrn23S*	IR	-	0	2793
Hevea pauciflora	99.544	1534	6	1	110431	111964	921532	923064	rrn23S*	IR	-	0	2793
Hevea pauciflora	100	917	0	0	5991	6907	45403	46319	rps16*	LSC	-	0	1694
Hevea pauciflora	100	911	0	0	140916	141826	425334	424424	tRNA-Ala(TGC)*, tRNA-Ile(GAT)*	IR	-	0	1683
Hevea pauciflora	100	911	0	0	108407	109317	424424	425334	tRNA-Ala(TGC)*, tRNA-Ile(GAT)*	IR	-	0	1683
Hevea pauciflora	97.603	918	4	3	5991	6907	1280441	1279541	rps16*	LSC	-	0	1557
Hevea pauciflora	99.855	691	0	1	95350	96040	741184	740495	ycf2*	IR	-	0	1269
Hevea pauciflora	99.855	691	0	1	154193	154883	740495	741184	ycf2*	IR	-	0	1269
Hevea pauciflora	99.855	691	0	1	95350	96040	834382	833693	ycf2*	IR	-	0	1269
Hevea pauciflora	99.855	691	0	1	154193	154883	833693	834382	ycf2*	IR	-	0	1269
Hevea pauciflora	92.844	531	21	9	10976	11497	660543	660021	-	LSC	-	0	754
Hevea pauciflora	100	332	0	0	55655	55986	694416	694085	atpE*	LSC	-	2.72e-174	614
Hevea pauciflora	100	296	0	0	47720	48015	89928	89633	ycf3*	LSC	-	2.8e-154	547
Hevea pauciflora	100	296	0	0	47720	48015	1235931	1236226	ycf3*	LSC	-	2.8e-154	547
Hevea pauciflora	91.613	310	17	7	116708	117015	683	985	ndhF*	SSC	-	6.36e-116	420
Hevea pauciflora	95.192	208	5	5	10734	10937	661033	660827	tRNA-Asp(GTC)	LSC	tRNA-Asp(GTC)	5.13e-87	324
Hevea pauciflora	99.32	147	1	0	37988	38134	1226115	1226261	psbC*	LSC	-	8.77e-70	267
Hevea camargoana	99.637	5227	11	4	134749	139970	220673	215450	ycf1*, tRNA-Asn(GTT), tRNA-Arg(ACG), rrn4.5S,rrn5S, rrn23S*	IR	tRNA-Asn(GTT), tRNA-Arg(ACG), rrn4.5S,rrn5S	0	9540
Hevea camargoana	99.637	5227	11	4	110603	115824	215450	220673	ycf1*, tRNA-Asn(GTT), tRNA-Arg(ACG), rrn4.5S,rrn5S, rrn23S*	IR	tRNA-Asn(GTT), tRNA-Arg(ACG), rrn4.5S,rrn5S	0	9540
Hevea camargoana	99.637	5227	11	4	134749	139970	669634	664411	ycf1*, tRNA-Asn(GTT), tRNA-Arg(ACG), rrn4.5S,rrn5S, rrn23S*	IR	tRNA-Asn(GTT), tRNA-Arg(ACG), rrn4.5S,rrn5S	0	9540
Hevea camargoana	99.637	5227	11	4	110603	115824	664411	669634	ycf1*, tRNA-Asn(GTT), tRNA-Arg(ACG), rrn4.5S,rrn5S, rrn23S*	IR	tRNA-Asn(GTT), tRNA-Arg(ACG), rrn4.5S,rrn5S	0	9540
Hevea camargoana	99.164	1675	5	4	45799	47473	592662	590997	ycf3*	LSC	-	0	3007
Hevea camargoana	97.168	918	8	3	5984	6900	354752	355652	rps16*	LSC	-	0	1535
Hevea camargoana	97.168	918	8	3	5984	6900	803713	804613	rps16*	LSC	-	0	1535
Hevea camargoana	97.168	918	8	3	5984	6900	1394152	1393252	rps16*	LSC	-	0	1535
Hevea camargoana	99.855	691	0	1	154361	155051	599639	598950	ycf2*	IR	-	0	1269
Hevea camargoana	99.855	691	0	1	95522	96212	598950	599639	ycf2*	IR	-	0	1269
Hevea camargoana	99.662	296	1	0	47856	48151	399258	398963	ycf3*	LSC	-	1.38e-152	542
Hevea camargoana	99.662	296	1	0	47856	48151	1063882	1063587	ycf3*	LSC	-	1.38e-152	542
Hevea camargoana	99.662	296	1	0	47856	48151	1349646	1349941	ycf3*	LSC	-	1.38e-152	542
Hevea camargoana	93.195	338	17	2	55792	56123	929935	930272	atpE*	LSC	-	1.41e-137	492
Hevea camargoana	93.836	146	4	2	103711	103851	19840	19695	-	IR	-	3.41e-54	215
Hevea camargoana	93.836	146	4	2	146722	146862	19695	19840	-	IR	-	3.41e-54	215
Hevea camargoana	93.836	146	4	2	146722	146862	156037	155892	-	IR	-	3.41e-54	215
Hevea camargoana	93.836	146	4	2	103711	103851	155892	156037	-	IR	-	3.41e-54	215
Hevea camargoana	93.836	146	4	2	146722	146862	327003	326858	-	IR	-	3.41e-54	215
Hevea camargoana	93.836	146	4	2	103711	103851	326858	327003	-	IR	-	3.41e-54	215
Hevea camargoana	93.836	146	4	2	146722	146862	775964	775819	-	IR	-	3.41e-54	215
Hevea camargoana	93.836	146	4	2	103711	103851	775819	775964	-	IR	-	3.41e-54	215
Hevea camargoana	93.836	146	4	2	146722	146862	897872	897727	-	IR	-	3.41e-54	215
Hevea camargoana	93.836	146	4	2	103711	103851	897727	897872	-	IR	-	3.41e-54	215
Hevea spruceana	99.72	5716	8	4	41631	47346	629936	635643	psaB*, psaA, ycf3*	LSC	psaA	0	10460
Hevea spruceana	99.685	3497	2	1	112126	115622	623082	619595	ycf1*, tRNA-Asn(GTT), tRNA-Arg(ACG), rrn4.5S,rrn5S, rrn23S*	IR	rrn5S, rrn4.5S, tRNA-Arg(ACG), tRNA-Asn(GTT)	0	6388
Hevea spruceana	99.685	3497	2	1	134551	138047	619595	623082	ycf1*, tRNA-Asn(GTT), tRNA-Arg(ACG), rrn4.5S,rrn5S, rrn23S*	IR	rrn5S, rrn4.5S, tRNA-Arg(ACG), tRNA-Asn(GTT)	0	6388
Hevea spruceana	98.83	1539	10	4	138239	139772	844542	843007	rrn23S*	IR	-	0	2736
Hevea spruceana	98.83	1539	10	4	110401	111934	843007	844542	rrn23S*	IR	-	0	2736
Hevea spruceana	97.168	918	8	3	5994	6910	460362	459462	rps16*	LSC	-	0	1535
Hevea spruceana	99.662	296	1	0	47732	48027	415856	416151	ycf3*	LSC	-	9.19e-153	542
Hevea spruceana	93.836	146	4	2	103509	103649	44390	44245	-	IR	-	2.27e-54	215
Hevea spruceana	93.836	146	4	2	146524	146664	44245	44390	-	IR	-	2.27e-54	215
Hevea benthamiana	99.93	5716	2	2	41619	47334	297055	302768	psaB*, psaA, ycf3*	LSC	psaA	0	10532
Hevea benthamiana	99.913	5719	3	2	41619	47337	1108313	1102597	psaB*, psaA, ycf3*	LSC	psaA	0	10532
Hevea benthamiana	99.811	4765	4	2	103540	108299	430110	425346	tRNA-Val(GAC), rrn16S, tRNA-Ile(GAT)*	IR	rrn16S, tRNA-Val(GAC)	0	8745
Hevea benthamiana	99.811	4765	4	2	141936	146695	425346	430110	tRNA-Val(GAC), rrn16S, tRNA-Ile(GAT)*	IR	rrn16S, tRNA-Val(GAC)	0	8745
Hevea benthamiana	99.943	3497	2	0	134582	138078	1118663	1115167	ycf1*, tRNA-Asn(GTT), tRNA-Arg(ACG), rrn4.5S,rrn5S, rrn23S*	IR	rrn5S, rrn4.5S, tRNA-Arg(ACG), tRNA-Asn(GTT)	0	6447
Hevea benthamiana	99.943	3497	2	0	112157	115653	1115167	1118663	ycf1*, tRNA-Asn(GTT), tRNA-Arg(ACG), rrn4.5S,rrn5S, rrn23S*	IR	rrn5S, rrn4.5S, tRNA-Arg(ACG), tRNA-Asn(GTT)	0	6447
Hevea benthamiana	99.685	3497	2	1	112157	115653	290201	286714	ycf1*, tRNA-Asn(GTT), tRNA-Arg(ACG), rrn4.5S,rrn5S, rrn23S*	IR	rrn5S, rrn4.5S, tRNA-Arg(ACG), tRNA-Asn(GTT)	0	6388
Hevea benthamiana	99.685	3497	2	1	134582	138078	286714	290201	ycf1*, tRNA-Asn(GTT), tRNA-Arg(ACG), rrn4.5S,rrn5S, rrn23S*	IR	rrn5S, rrn4.5S, tRNA-Arg(ACG), tRNA-Asn(GTT)	0	6388
Hevea benthamiana	98.83	1539	10	4	138270	139803	923058	921523	rrn23S*	IR	-	0	2736
Hevea benthamiana	98.83	1539	10	4	110432	111965	921523	923058	rrn23S*	IR	-	0	2736
Hevea benthamiana	100	911	0	0	140917	141827	425325	424415	tRNA-Ala(TGC)*, tRNA-Ile(GAT)*	IR	-	0	1683
Hevea benthamiana	100	911	0	0	108408	109318	424415	425325	tRNA-Ala(TGC)*, tRNA-Ile(GAT)*	IR	-	0	1683
Hevea benthamiana	97.274	917	8	2	5991	6907	45411	46310	rps16*	LSC	-	0	1539
Hevea benthamiana	97.168	918	8	3	5991	6907	1280441	1279541	rps16*	LSC	-	0	1535
Hevea benthamiana	99.711	691	1	1	95351	96041	741175	740486	ycf2*	IR	-	0	1264
Hevea benthamiana	99.711	691	1	1	154194	154884	740486	741175	ycf2*	IR	-	0	1264
Hevea benthamiana	99.711	691	1	1	95351	96041	834373	833684	ycf2*	IR	-	0	1264
Hevea benthamiana	99.711	691	1	1	154194	154884	833684	834373	ycf2*	IR	-	0	1264
Hevea benthamiana	99.662	296	1	0	47720	48015	89919	89624	ycf3*	LSC	-	1.3e-152	542
Hevea benthamiana	99.662	296	1	0	47720	48015	1235932	1236227	ycf3*	LSC	-	1.3e-152	542
Hevea benthamiana	93.195	338	17	2	55655	55986	694407	694070	atpE*	LSC	-	1.33e-137	492
* Partial gene sequences

## Sheet: Table_S7
Supplementary Table S7 AT-skew analysis of the protein-coding genes in the four Hevea mitochondrial genomes
Hevea benthamiana			Hevea camargoana			Hevea pauciflora			Hevea spruceana
Gene	Skew	value	Gene	Skew	value	Gene	Skew	value	Gene	Skew	value
atp1	GC-skew	0.0745	atp1	GC-skew	0.0745	atp1	GC-skew	0.0745	atp1	GC-skew	0.0745
atp1	AT-skew	0.0533	atp1	AT-skew	0.0533	atp1	AT-skew	0.0533	atp1	AT-skew	0.0533
atp4	GC-skew	0.0952	atp4	GC-skew	0.0952	atp4	GC-skew	0.0952	atp4	GC-skew	0.0952
atp4	AT-skew	0.0087	atp4	AT-skew	0.0087	atp4	AT-skew	0.0087	atp4	AT-skew	0.0087
atp6	GC-skew	-0.0192	atp6	GC-skew	-0.0192	atp6	GC-skew	-0.0192	atp6	GC-skew	-0.0219
atp6	AT-skew	-0.1889	atp6	AT-skew	-0.1889	atp6	AT-skew	-0.1889	atp6	AT-skew	-0.191
atp8	GC-skew	0.0462	atp8	GC-skew	0.0462	atp8	GC-skew	0.0462	atp8	GC-skew	0.0462
atp8	AT-skew	-0.0241	atp8	AT-skew	-0.0241	atp8	AT-skew	-0.0241	atp8	AT-skew	-0.0241
atp9	GC-skew	0.1	atp9	GC-skew	0.1	atp9	GC-skew	0.1	atp9	GC-skew	0.1
atp9	AT-skew	-0.1494	atp9	AT-skew	-0.1494	atp9	AT-skew	-0.1494	atp9	AT-skew	-0.1494
ccmB	GC-skew	-0.1783	ccmB	GC-skew	-0.1783	ccmB	GC-skew	-0.1783	ccmB	GC-skew	-0.1783
ccmB	AT-skew	-0.2287	ccmB	AT-skew	-0.2287	ccmB	AT-skew	-0.2287	ccmB	AT-skew	-0.2287
ccmC	GC-skew	-0.1138	ccmC	GC-skew	-0.1138	ccmC	GC-skew	-0.1138	ccmC	GC-skew	-0.1138
ccmC	AT-skew	-0.2009	ccmC	AT-skew	-0.2009	ccmC	AT-skew	-0.2009	ccmC	AT-skew	-0.2009
ccmFc	GC-skew	0.0066	ccmFc	GC-skew	0.0066	ccmFc	GC-skew	0.0066	ccmFc	GC-skew	0.0066
ccmFc	AT-skew	-0.0907	ccmFc	AT-skew	-0.0907	ccmFc	AT-skew	-0.0907	ccmFc	AT-skew	-0.0907
ccmFn	GC-skew	-0.0347	ccmFn	GC-skew	-0.0359	ccmFn	GC-skew	-0.0347	ccmFn	GC-skew	-0.0347
ccmFn	AT-skew	-0.1555	ccmFn	AT-skew	-0.1543	ccmFn	AT-skew	-0.1555	ccmFn	AT-skew	-0.1555
cob	GC-skew	0.0225	cob	GC-skew	0.0225	cob	GC-skew	0.0225	cob	GC-skew	0.0225
cob	AT-skew	-0.2121	cob	AT-skew	-0.2121	cob	AT-skew	-0.2121	cob	AT-skew	-0.2121
cox1	GC-skew	0.0073	cox1	GC-skew	0.0073	cox1	GC-skew	0.0073	cox1	GC-skew	0.0073
cox1	AT-skew	-0.1746	cox1	AT-skew	-0.1746	cox1	AT-skew	-0.1746	cox1	AT-skew	-0.1746
cox2	GC-skew	-0.0095	cox2	GC-skew	-0.0095	cox2	GC-skew	-0.0095	cox2	GC-skew	-0.0095
cox2	AT-skew	-0.073	cox2	AT-skew	-0.073	cox2	AT-skew	-0.073	cox2	AT-skew	-0.073
cox3	GC-skew	0.052	cox3	GC-skew	0.052	cox3	GC-skew	0.052	cox3	GC-skew	0.052
cox3	AT-skew	-0.2478	cox3	AT-skew	-0.2478	cox3	AT-skew	-0.2478	cox3	AT-skew	-0.2478
matR	GC-skew	-0.0246	matR	GC-skew	-0.0246	matR	GC-skew	-0.0246	matR	GC-skew	-0.0246
matR	AT-skew	0.1335	matR	AT-skew	0.1335	matR	AT-skew	0.1335	matR	AT-skew	0.1335
nad1	GC-skew	0.0416	nad1	GC-skew	0.0416	nad1	GC-skew	0.0416	nad1	GC-skew	0.0465
nad1	AT-skew	-0.2127	nad1	AT-skew	-0.2127	nad1	AT-skew	-0.2127	nad1	AT-skew	-0.2145
nad2	GC-skew	-0.0806	nad2	GC-skew	-0.0806	nad2	GC-skew	-0.0806	nad1	AT-skew	-0.2174
nad2	AT-skew	-0.1923	nad2	AT-skew	-0.1923	nad2	AT-skew	-0.1923	nad2	GC-skew	-0.0643
nad3	GC-skew	-0.007	nad3	GC-skew	-0.007	nad3	GC-skew	-0.007	nad2	AT-skew	-0.194
nad3	AT-skew	-0.2897	nad3	AT-skew	-0.2897	nad3	AT-skew	-0.2897	nad3	GC-skew	-0.007
nad4	GC-skew	-0.0598	nad4	GC-skew	-0.0598	nad4	GC-skew	-0.0598	nad3	AT-skew	-0.2897
nad4	AT-skew	-0.1761	nad4	AT-skew	-0.1761	nad4	AT-skew	-0.1761	nad4L	GC-skew	0.0642
nad4L	GC-skew	0.0642	nad4L	GC-skew	0.0642	nad4L	GC-skew	0.0642	nad4L	AT-skew	-0.2165
nad4L	AT-skew	-0.2165	nad4L	AT-skew	-0.2165	nad4L	AT-skew	-0.2165	nad5	GC-skew	-0.0235
nad5	GC-skew	-0.0147	nad5	GC-skew	-0.0223	nad5	GC-skew	-0.0147	nad5	AT-skew	-0.2282
nad5	AT-skew	-0.2244	nad5	AT-skew	-0.2247	nad5	AT-skew	-0.2244	nad6	GC-skew	0.0413
nad6	GC-skew	0.0413	nad6	GC-skew	0.0413	nad6	GC-skew	0.0413	nad6	AT-skew	-0.1596
nad6	AT-skew	-0.1596	nad6	AT-skew	-0.1596	nad6	AT-skew	-0.1596	nad7	GC-skew	0.0559
nad7	GC-skew	0.0559	nad7	GC-skew	0.0559	nad7	GC-skew	0.0559	nad7	AT-skew	0.021
nad7	AT-skew	0.021	nad7	AT-skew	0.021	nad7	AT-skew	0.021	nad9	GC-skew	0.0633
nad9	GC-skew	0.0633	nad9	GC-skew	0.0633	nad9	GC-skew	0.0633	nad9	AT-skew	0.0119
nad9	AT-skew	0.0119	nad9	AT-skew	0.0119	nad9	AT-skew	0.0119	rpl10	GC-skew	0.0313
psaA	GC-skew	0.0503	rpl10	GC-skew	0.0313	psaA	GC-skew	0.0503	rpl10	AT-skew	-0.0575
psaA	AT-skew	-0.1239	rpl10	AT-skew	-0.0575	psaA	AT-skew	-0.1239	rpl16	GC-skew	0.1832
rpl10	GC-skew	0.0313	rpl16	GC-skew	0.1832	rpl10	GC-skew	0.0313	rpl16	AT-skew	0.1066
rpl10	AT-skew	-0.0575	rpl16	AT-skew	0.1066	rpl10	AT-skew	-0.0575	rpl5	GC-skew	0.0336
rpl16	GC-skew	0.1832	rpl5	GC-skew	0.0336	rpl16	GC-skew	0.1832	rpl5	AT-skew	0.0898
rpl16	AT-skew	0.1066	rpl5	AT-skew	0.0898	rpl16	AT-skew	0.1066	rps1	GC-skew	0.1576
rpl5	GC-skew	0.0336	rps1	GC-skew	0.1576	rpl5	GC-skew	0.0336	rps1	AT-skew	0.1179
rpl5	AT-skew	0.0898	rps1	AT-skew	0.1179	rpl5	AT-skew	0.0898	rps12	GC-skew	0.119
rps1	GC-skew	0.1576	rps12	GC-skew	0.119	rps1	GC-skew	0.1576	rps12	AT-skew	0.2095
rps1	AT-skew	0.1179	rps12	AT-skew	0.2095	rps1	AT-skew	0.1179	rps13	GC-skew	0.1729
rps12	GC-skew	0.119	rps13	GC-skew	0.1729	rps12	GC-skew	0.119	rps13	AT-skew	0.1284
rps12	AT-skew	0.2095	rps13	AT-skew	0.1284	rps12	AT-skew	0.2095	rps3	GC-skew	0.0849
rps13	GC-skew	0.1729	rps3	GC-skew	0.0849	rps13	GC-skew	0.1729	rps3	AT-skew	0.1063
rps13	AT-skew	0.1284	rps3	AT-skew	0.1063	rps13	AT-skew	0.1284	sdh3	GC-skew	-0.2174
rps3	GC-skew	0.0849	sdh3	GC-skew	-0.2263	rps3	GC-skew	0.0849	sdh3	AT-skew	-0.2329
rps3	AT-skew	0.1063	sdh3	AT-skew	-0.2364	rps3	AT-skew	0.1063	shd4	GC-skew	0.0791
sdh3	GC-skew	-0.223	shd4	GC-skew	0.0791	sdh3	GC-skew	-0.223	shd4	AT-skew	-0.1222
sdh3	AT-skew	-0.2385	shd4	AT-skew	-0.1222	sdh3	AT-skew	-0.2385	ycf3	GC-skew	0.0854
shd4	GC-skew	0.0791	ycf3	GC-skew	0.0808	shd4	GC-skew	0.0791	ycf3	AT-skew	0.0779
shd4	AT-skew	-0.1222	ycf3	AT-skew	0.0809	shd4	AT-skew	-0.1222
ycf3	GC-skew	0.0808				ycf3	GC-skew	0.0808
ycf3	AT-skew	0.0809				ycf3	AT-skew	0.0809

## Sheet: Table_S8
Supplementary Table S8 Hevea mitochondrial genomes codon usage analysis
Hevea benthamiana					Hevea camargoana					Hevea pauciflora					Hevea spruceana
Amino acid	Codon	Number	Frequency(%)	RSCU	Amino acid	Codon	Number	Frequency(%)	RSCU	Amino acid	Codon	Number	Frequency(%)	RSCU	Amino acid	Codon	Number	Frequency(%)	RSCU
Ala	GCT	480	2.6094	1.57506	Ala	GCT	415	2.3969	1.57495	Ala	GCT	480	2.6094	1.57506	Ala	GCT	337	2.74162	1.63394
Ala	GCA	308	1.67437	1.01066	Ala	GCC	254	1.46702	0.963947	Ala	GCA	308	1.67437	1.01066	Ala	GCA	203	1.65148	0.984242
Ala	GCC	279	1.51672	0.915505	Ala	GCA	253	1.46125	0.960152	Ala	GCC	279	1.51672	0.915505	Ala	GCC	187	1.52131	0.906667
Ala	GCG	152	0.826311	0.498769	Ala	GCG	132	0.762389	0.500949	Ala	GCG	152	0.826311	0.498769	Ala	GCG	98	0.797267	0.475152
Arg	AGA	277	1.50584	1.42539	Arg	AGA	282	1.62874	1.47515	Arg	AGA	277	1.50584	1.42539	Arg	AGA	190	1.54572	1.44487
Arg	CGA	258	1.40256	1.32762	Arg	CGA	248	1.43237	1.2973	Arg	CGA	258	1.40256	1.32762	Arg	CGA	183	1.48877	1.39163
Arg	CGT	221	1.20141	1.13722	Arg	CGT	222	1.2822	1.16129	Arg	CGT	221	1.20141	1.13722	Arg	CGT	156	1.26912	1.18631
Arg	CGG	146	0.793694	0.751286	Arg	AGG	148	0.8548	0.774194	Arg	CGG	146	0.793694	0.751286	Arg	CGG	92	0.748454	0.69962
Arg	AGG	144	0.782821	0.740995	Arg	CGG	137	0.791267	0.716652	Arg	AGG	144	0.782821	0.740995	Arg	AGG	88	0.715913	0.669202
Arg	CGC	120	0.652351	0.617496	Arg	CGC	110	0.635324	0.575414	Arg	CGC	120	0.652351	0.617496	Arg	CGC	80	0.65083	0.608365
Asn	AAT	386	2.0984	1.34028	Asn	AAT	389	2.24674	1.36972	Asn	AAT	386	2.0984	1.34028	Asn	AAT	265	2.15587	1.35897
Asn	AAC	190	1.03289	0.659722	Asn	AAC	179	1.03385	0.630282	Asn	AAC	190	1.03289	0.659722	Asn	AAC	125	1.01692	0.641026
Asp	GAT	440	2.39195	1.43089	Asp	GAT	361	2.08502	1.3546	Asp	GAT	440	2.39195	1.43089	Asp	GAT	294	2.3918	1.45545
Asp	GAC	175	0.951345	0.569106	Asp	GAC	172	0.993416	0.645403	Asp	GAC	175	0.951345	0.569106	Asp	GAC	110	0.894891	0.544554
Cys	TGT	153	0.831748	1.28571	Cys	TGT	163	0.941435	1.304	Cys	TGT	153	0.831748	1.28571	Cys	TGT	108	0.87862	1.32515
Cys	TGC	85	0.462082	0.714286	Cys	TGC	87	0.502484	0.696	Cys	TGC	85	0.462082	0.714286	Cys	TGC	55	0.447445	0.674847
Gln	CAA	415	2.25605	1.49013	Gln	CAA	361	2.08502	1.50417	Gln	CAA	415	2.25605	1.49013	Gln	CAA	273	2.22096	1.49589
Gln	CAG	142	0.771949	0.509874	Gln	CAG	119	0.687305	0.495833	Gln	CAG	142	0.771949	0.509874	Gln	CAG	92	0.748454	0.50411
Glu	GAA	541	2.94102	1.37136	Glu	GAA	512	2.95714	1.40274	Glu	GAA	541	2.94102	1.37136	Glu	GAA	370	3.01009	1.40952
Glu	GAG	248	1.34819	0.628644	Glu	GAG	218	1.2591	0.59726	Glu	GAG	248	1.34819	0.628644	Glu	GAG	155	1.26098	0.590476
Gly	GGA	472	2.56591	1.45455	Gly	GGA	432	2.49509	1.44966	Gly	GGA	472	2.56591	1.45455	Gly	GGA	315	2.56264	1.45161
Gly	GGT	431	2.34303	1.3282	Gly	GGT	395	2.28139	1.3255	Gly	GGT	431	2.34303	1.3282	Gly	GGT	283	2.30231	1.30415
Gly	GGG	222	1.20685	0.684129	Gly	GGG	208	1.20134	0.697987	Gly	GGG	222	1.20685	0.684129	Gly	GGG	154	1.25285	0.709677
Gly	GGC	173	0.940473	0.533128	Gly	GGC	157	0.906781	0.526846	Gly	GGC	173	0.940473	0.533128	Gly	GGC	116	0.943703	0.534562
His	CAT	365	1.98423	1.43137	His	CAT	336	1.94063	1.5	His	CAT	365	1.98423	1.43137	His	CAT	237	1.92808	1.50955
His	CAC	145	0.788258	0.568627	His	CAC	112	0.646875	0.5	His	CAC	145	0.788258	0.568627	His	CAC	77	0.626424	0.490446
Ile	ATT	630	3.42484	1.29808	Ile	ATT	595	3.43653	1.30102	Ile	ATT	630	3.42484	1.29808	Ile	ATT	433	3.52262	1.35879
Ile	ATC	429	2.33216	0.883929	Ile	ATC	390	2.25251	0.85277	Ile	ATC	429	2.33216	0.883929	Ile	ATC	269	2.18842	0.844142
Ile	ATA	397	2.1582	0.817995	Ile	ATA	387	2.23519	0.84621	Ile	ATA	397	2.1582	0.817995	Ile	ATA	254	2.06638	0.797071
Leu	TTA	495	2.69095	1.50456	Leu	TTA	444	2.5644	1.44547	Leu	TTA	495	2.69095	1.50456	Leu	TTA	341	2.77416	1.55235
Leu	CTT	399	2.16907	1.21277	Leu	CTT	379	2.18898	1.23386	Leu	CTT	399	2.16907	1.21277	Leu	CTT	277	2.2535	1.261
Leu	TTG	379	2.06034	1.15198	Leu	TTG	360	2.07924	1.172	Leu	TTG	379	2.06034	1.15198	Leu	TTG	256	2.08266	1.1654
Leu	CTA	334	1.81571	1.0152	Leu	CTA	301	1.73848	0.979924	Leu	CTA	334	1.81571	1.0152	Leu	CTA	208	1.69216	0.946889
Leu	CTC	202	1.09812	0.613982	Leu	CTC	206	1.18979	0.670646	Leu	CTC	202	1.09812	0.613982	Leu	CTC	129	1.04946	0.587253
Leu	CTG	165	0.896983	0.50152	Leu	CTG	153	0.883678	0.498101	Leu	CTG	165	0.896983	0.50152	Leu	CTG	107	0.870485	0.487102
Lys	AAA	438	2.38108	1.19672	Lys	AAA	444	2.5644	1.17305	Lys	AAA	438	2.38108	1.19672	Lys	AAA	302	2.45688	1.21774
Lys	AAG	294	1.59826	0.803279	Lys	AAG	313	1.80779	0.826948	Lys	AAG	294	1.59826	0.803279	Lys	AAG	194	1.57826	0.782258
Met	ATG	475	2.58222	1	Met	ATG	462	2.66836	1	Met	ATG	475	2.58222	1	Met	ATG	335	2.72535	1
Phe	TTT	661	3.59337	1.13185	Phe	TTT	654	3.77729	1.12953	Phe	TTT	661	3.59337	1.13185	Phe	TTT	456	3.70973	1.14143
Phe	TTC	507	2.75618	0.868151	Phe	TTC	504	2.91094	0.870466	Phe	TTC	507	2.75618	0.868151	Phe	TTC	343	2.79043	0.858573
Pro	CCT	346	1.88095	1.42828	Pro	CCT	333	1.9233	1.40506	Pro	CCT	346	1.88095	1.42828	Pro	CCT	235	1.91181	1.45511
Pro	CCA	268	1.45692	1.1063	Pro	CCA	248	1.43237	1.04641	Pro	CCA	268	1.45692	1.1063	Pro	CCA	185	1.50504	1.14551
Pro	CCC	200	1.08725	0.825593	Pro	CCC	194	1.12048	0.818565	Pro	CCC	200	1.08725	0.825593	Pro	CCC	125	1.01692	0.773994
Pro	CCG	155	0.84262	0.639835	Pro	CCG	173	0.999191	0.729958	Pro	CCG	155	0.84262	0.639835	Pro	CCG	101	0.821673	0.625387
Ser	TCT	378	2.05491	1.37455	Ser	TCT	361	2.08502	1.3529	Ser	TCT	378	2.05491	1.37455	Ser	TCT	266	2.16401	1.43913
Ser	AGT	310	1.68524	1.12727	Ser	AGT	296	1.7096	1.10931	Ser	AGT	310	1.68524	1.12727	Ser	TCA	218	1.77351	1.17944
Ser	TCA	310	1.68524	1.12727	Ser	TCA	296	1.7096	1.10931	Ser	TCA	310	1.68524	1.12727	Ser	AGT	206	1.67589	1.11452
Ser	TCC	254	1.38081	0.923636	Ser	TCC	252	1.45547	0.94441	Ser	TCC	254	1.38081	0.923636	Ser	TCC	165	1.34234	0.892696
Ser	TCG	219	1.19054	0.796364	Ser	TCG	223	1.28798	0.835728	Ser	TCG	219	1.19054	0.796364	Ser	TCG	141	1.14709	0.762849
Ser	AGC	179	0.973091	0.650909	Ser	AGC	173	0.999191	0.648345	Ser	AGC	179	0.973091	0.650909	Ser	AGC	113	0.919297	0.611362
Stp	TAA	33	0.179397	1.67797	Stp	TAA	30	0.17327	1.57895	Stp	TAA	33	0.179397	1.67797	Stp	TAA	22	0.178978	1.60976
Stp	TGA	17	0.0924164	0.864407	Stp	TGA	18	0.103962	0.947368	Stp	TGA	17	0.0924164	0.864407	Stp	TGA	13	0.10576	0.95122
Stp	TAG	9	0.0489263	0.457627	Stp	TAG	9	0.0519811	0.473684	Stp	TAG	9	0.0489263	0.457627	Stp	TAG	6	0.0488122	0.439024
Thr	ACT	335	1.82115	1.43162	Thr	ACT	289	1.66917	1.30034	Thr	ACT	335	1.82115	1.43162	Thr	ACT	222	1.80605	1.40952
Thr	ACC	245	1.33188	1.04701	Thr	ACA	233	1.34573	1.04837	Thr	ACC	245	1.33188	1.04701	Thr	ACC	167	1.35861	1.06032
Thr	ACA	231	1.25578	0.987179	Thr	ACC	231	1.33418	1.03937	Thr	ACA	231	1.25578	0.987179	Thr	ACA	158	1.28539	1.00317
Thr	ACG	125	0.679532	0.534188	Thr	ACG	136	0.785492	0.611924	Thr	ACG	125	0.679532	0.534188	Thr	ACG	83	0.675236	0.526984
Trp	TGG	300	1.63088	1	Trp	TGG	253	1.46125	1	Trp	TGG	300	1.63088	1	Trp	TGG	189	1.53759	1
Tyr	TAT	458	2.48981	1.55254	Tyr	TAT	433	2.50087	1.55197	Tyr	TAT	458	2.48981	1.55254	Tyr	TAT	306	2.48942	1.58961
Tyr	TAC	132	0.717586	0.447458	Tyr	TAC	125	0.721959	0.448029	Tyr	TAC	132	0.717586	0.447458	Tyr	TAC	79	0.642694	0.41039
Val	GTA	359	1.95162	1.28444	Val	GTT	304	1.7558	1.19921	Val	GTA	359	1.95162	1.28444	Val	GTA	219	1.78165	1.17584
Val	GTT	328	1.78309	1.17352	Val	GTA	300	1.7327	1.18343	Val	GTT	328	1.78309	1.17352	Val	GTT	217	1.76538	1.1651
Val	GTG	226	1.22859	0.808587	Val	GTG	221	1.27642	0.871795	Val	GTG	226	1.22859	0.808587	Val	GTG	167	1.35861	0.896644
Val	GTC	205	1.11443	0.733453	Val	GTC	189	1.0916	0.745562	Val	GTC	205	1.11443	0.733453	Val	GTC	142	1.15522	0.762416

## Sheet: Table_S9
Supplementary Table S9 Hevea mitochondrial genomes non-tandem repeats analysis
Species	repeat length of the first part	starting position of the first part	match direction	repeat length of the second part	starting position of the second part	distance of this repeat	calculated e-value of this repeat
Hevea benthamiana	30	12031	F	30	371133	0	4.29e-07
Hevea benthamiana	30	26591	F	30	1177509	0	4.29e-07
Hevea benthamiana	30	26640	F	30	1032599	0	4.29e-07
Hevea benthamiana	30	49617	F	30	49622	0	4.29e-07
Hevea benthamiana	30	70892	F	30	594240	0	4.29e-07
Hevea benthamiana	30	148311	F	30	696969	0	4.29e-07
Hevea benthamiana	30	148311	F	30	1299230	0	4.29e-07
Hevea benthamiana	30	294465	F	30	516560	0	4.29e-07
Hevea benthamiana	30	296056	F	30	490501	0	4.29e-07
Hevea benthamiana	30	355050	F	30	1254928	0	4.29e-07
Hevea benthamiana	30	371133	F	30	419027	0	4.29e-07
Hevea benthamiana	30	410551	F	30	619080	0	4.29e-07
Hevea benthamiana	30	416581	F	30	633778	0	4.29e-07
Hevea benthamiana	30	421038	F	30	1162882	0	4.29e-07
Hevea benthamiana	30	427328	F	30	967539	0	4.29e-07
Hevea benthamiana	30	900623	F	30	1142660	0	4.29e-07
Hevea benthamiana	30	928975	F	30	1034559	0	4.29e-07
Hevea benthamiana	30	950118	F	30	1142660	0	4.29e-07
Hevea benthamiana	30	1012806	F	30	1112287	0	4.29e-07
Hevea benthamiana	30	1276198	F	30	1276203	0	4.29e-07
Hevea benthamiana	30	26591	P	30	148311	0	4.29e-07
Hevea benthamiana	30	49617	P	30	1276198	0	4.29e-07
Hevea benthamiana	30	49622	P	30	1276203	0	4.29e-07
Hevea benthamiana	30	70892	P	30	355050	0	4.29e-07
Hevea benthamiana	30	262686	P	30	900623	0	4.29e-07
Hevea benthamiana	30	262686	P	30	950118	0	4.29e-07
Hevea benthamiana	30	293050	P	30	1012806	0	4.29e-07
Hevea benthamiana	30	371133	P	30	1313790	0	4.29e-07
Hevea benthamiana	30	490501	P	30	1109281	0	4.29e-07
Hevea benthamiana	30	516560	P	30	1110872	0	4.29e-07
Hevea benthamiana	30	554779	P	30	884826	0	4.29e-07
Hevea benthamiana	30	554779	P	30	934321	0	4.29e-07
Hevea benthamiana	30	594240	P	30	1254928	0	4.29e-07
Hevea benthamiana	30	696969	P	30	1177509	0	4.29e-07
Hevea benthamiana	30	747343	P	30	922727	0	4.29e-07
Hevea benthamiana	30	840541	P	30	922727	0	4.29e-07
Hevea benthamiana	30	854403	P	30	915652	0	4.29e-07
Hevea benthamiana	30	1007098	P	30	1162882	0	4.29e-07
Hevea benthamiana	30	1032599	P	30	1299181	0	4.29e-07
Hevea benthamiana	30	1177509	P	30	1299230	0	4.29e-07
Hevea camargoana	30	90175	F	30	327718	0	2.72e-07
Hevea camargoana	30	117977	F	30	917462	0	2.72e-07
Hevea camargoana	30	145972	F	30	615179	0	2.72e-07
Hevea camargoana	30	441148	F	30	667885	0	2.72e-07
Hevea camargoana	30	694278	F	30	935876	0	2.72e-07
Hevea camargoana	30	12112	P	30	1036814	0	2.72e-07
Hevea camargoana	30	146021	P	30	694278	0	2.72e-07
Hevea camargoana	30	192233	P	30	327718	0	2.72e-07
Hevea camargoana	30	311517	P	30	667885	0	2.72e-07
Hevea camargoana	30	403040	P	30	1036814	0	2.72e-07
Hevea camargoana	30	538226	P	30	842591	0	2.72e-07
Hevea camargoana	30	577256	P	30	917462	0	2.72e-07
Hevea camargoana	30	615179	P	30	935925	0	2.72e-07
Hevea camargoana	30	652088	P	30	895895	0	2.72e-07
Hevea camargoana	30	694278	P	30	777644	0	2.72e-07
Hevea pauciflora	30	12023	F	30	371142	0	4.29e-07
Hevea pauciflora	30	26583	F	30	1177509	0	4.29e-07
Hevea pauciflora	30	26632	F	30	1032599	0	4.29e-07
Hevea pauciflora	30	49626	F	30	49631	0	4.29e-07
Hevea pauciflora	30	70901	F	30	594244	0	4.29e-07
Hevea pauciflora	30	148320	F	30	696978	0	4.29e-07
Hevea pauciflora	30	148320	F	30	1299230	0	4.29e-07
Hevea pauciflora	30	294474	F	30	516564	0	4.29e-07
Hevea pauciflora	30	296065	F	30	490505	0	4.29e-07
Hevea pauciflora	30	355059	F	30	1254927	0	4.29e-07
Hevea pauciflora	30	371142	F	30	419036	0	4.29e-07
Hevea pauciflora	30	410560	F	30	619084	0	4.29e-07
Hevea pauciflora	30	416590	F	30	633782	0	4.29e-07
Hevea pauciflora	30	421047	F	30	1162882	0	4.29e-07
Hevea pauciflora	30	427337	F	30	967545	0	4.29e-07
Hevea pauciflora	30	900632	F	30	1142660	0	4.29e-07
Hevea pauciflora	30	928981	F	30	1034559	0	4.29e-07
Hevea pauciflora	30	950124	F	30	1142660	0	4.29e-07
Hevea pauciflora	30	1012806	F	30	1112287	0	4.29e-07
Hevea pauciflora	30	1276198	F	30	1276203	0	4.29e-07
Hevea pauciflora	30	26583	P	30	148320	0	4.29e-07
Hevea pauciflora	30	49626	P	30	1276198	0	4.29e-07
Hevea pauciflora	30	49631	P	30	1276203	0	4.29e-07
Hevea pauciflora	30	70901	P	30	355059	0	4.29e-07
Hevea pauciflora	30	99680	P	30	1226149	0	4.29e-07
Hevea pauciflora	30	262695	P	30	900632	0	4.29e-07
Hevea pauciflora	30	262695	P	30	950124	0	4.29e-07
Hevea pauciflora	30	293059	P	30	1012806	0	4.29e-07
Hevea pauciflora	30	371142	P	30	1313790	0	4.29e-07
Hevea pauciflora	30	490505	P	30	1109281	0	4.29e-07
Hevea pauciflora	30	516564	P	30	1110872	0	4.29e-07
Hevea pauciflora	30	554783	P	30	884835	0	4.29e-07
Hevea pauciflora	30	554783	P	30	934327	0	4.29e-07
Hevea pauciflora	30	594244	P	30	1254927	0	4.29e-07
Hevea pauciflora	30	696978	P	30	1177509	0	4.29e-07
Hevea pauciflora	30	747352	P	30	922733	0	4.29e-07
Hevea pauciflora	30	840550	P	30	922733	0	4.29e-07
Hevea pauciflora	30	854412	P	30	915661	0	4.29e-07
Hevea pauciflora	30	1007098	P	30	1162882	0	4.29e-07
Hevea pauciflora	30	1032599	P	30	1299181	0	4.29e-07
Hevea pauciflora	30	1177509	P	30	1299230	0	4.29e-07
Hevea spruceana	30	12031	F	30	178693	0	3.56e-07
Hevea spruceana	30	14744	F	30	326755	0	3.56e-07
Hevea spruceana	30	14744	F	30	734121	0	3.56e-07
Hevea spruceana	30	67948	F	30	593743	0	3.56e-07
Hevea spruceana	30	93449	F	30	730197	0	3.56e-07
Hevea spruceana	30	93449	F	30	996848	0	3.56e-07
Hevea spruceana	30	162610	F	30	549531	0	3.56e-07
Hevea spruceana	30	326755	F	30	593792	0	3.56e-07
Hevea spruceana	30	398398	F	30	613819	0	3.56e-07
Hevea spruceana	30	452429	F	30	641206	0	3.56e-07
Hevea spruceana	30	549531	F	30	1122534	0	3.56e-07
Hevea spruceana	30	593792	F	30	734121	0	3.56e-07
Hevea spruceana	30	625416	F	30	1161996	0	3.56e-07
Hevea spruceana	30	641206	F	30	709975	0	3.56e-07
Hevea spruceana	30	641206	F	30	976626	0	3.56e-07
Hevea spruceana	30	730197	F	30	1053373	0	3.56e-07
Hevea spruceana	30	996848	F	30	1053373	0	3.56e-07
Hevea spruceana	30	65988	P	30	620068	0	3.56e-07
Hevea spruceana	30	87741	P	30	679602	0	3.56e-07
Hevea spruceana	30	87741	P	30	946253	0	3.56e-07
Hevea spruceana	30	452429	P	30	845340	0	3.56e-07
Hevea spruceana	30	452429	P	30	1023356	0	3.56e-07
Hevea spruceana	30	679602	P	30	1047665	0	3.56e-07
Hevea spruceana	30	709975	P	30	845340	0	3.56e-07
Hevea spruceana	30	709975	P	30	1023356	0	3.56e-07
Hevea spruceana	30	845340	P	30	976626	0	3.56e-07
Hevea spruceana	30	946253	P	30	1047665	0	3.56e-07
Hevea spruceana	30	976626	P	30	1023356	0	3.56e-07
Hevea spruceana	30	1039146	P	30	1161996	0	3.56e-07
Hevea benthamiana	31	12155	F	31	46798	0	1.07e-07
Hevea benthamiana	31	49621	R	31	49621	0	1.07e-07
Hevea benthamiana	31	182960	F	31	223938	0	1.07e-07
Hevea benthamiana	31	194339	F	31	874303	0	1.07e-07
Hevea benthamiana	31	334425	F	31	1024423	0	1.07e-07
Hevea benthamiana	31	390988	F	31	874303	0	1.07e-07
Hevea benthamiana	31	442361	F	31	925978	0	1.07e-07
Hevea benthamiana	31	453724	F	31	596644	0	1.07e-07
Hevea benthamiana	31	453724	F	31	1052691	0	1.07e-07
Hevea benthamiana	31	568822	F	31	1279333	0	1.07e-07
Hevea benthamiana	31	612031	F	31	615858	0	1.07e-07
Hevea benthamiana	31	742093	F	31	882255	0	1.07e-07
Hevea benthamiana	31	742093	F	31	931750	0	1.07e-07
Hevea benthamiana	31	835291	F	31	882255	0	1.07e-07
Hevea benthamiana	31	835291	F	31	931750	0	1.07e-07
Hevea benthamiana	31	1276198	R	31	1276198	0	1.07e-07
Hevea benthamiana	31	1279021	F	31	1313665	0	1.07e-07
Hevea benthamiana	31	12155	P	31	1279021	0	1.07e-07
Hevea benthamiana	31	46486	P	31	568822	0	1.07e-07
Hevea benthamiana	31	46798	P	31	1313665	0	1.07e-07
Hevea benthamiana	31	49621	C	31	1276198	0	1.07e-07
Hevea benthamiana	31	184876	P	31	534361	0	1.07e-07
Hevea benthamiana	31	231681	P	31	977341	0	1.07e-07
Hevea benthamiana	31	352645	P	31	453724	0	1.07e-07
Hevea benthamiana	31	668181	P	31	959439	0	1.07e-07
Hevea benthamiana	31	761011	P	31	916622	0	1.07e-07
Hevea benthamiana	31	787565	P	31	886325	0	1.07e-07
Hevea benthamiana	31	787565	P	31	935820	0	1.07e-07
Hevea benthamiana	31	854209	P	31	916622	0	1.07e-07
Hevea benthamiana	31	1024423	P	31	1070911	0	1.07e-07
Hevea camargoana	31	61545	F	31	231791	0	6.79e-08
Hevea camargoana	31	91145	F	31	745704	0	6.79e-08
Hevea camargoana	31	112727	F	31	649517	0	6.79e-08
Hevea camargoana	31	231791	F	31	272769	0	6.79e-08
Hevea camargoana	31	332369	F	31	623354	0	6.79e-08
Hevea camargoana	31	460980	F	31	494087	0	6.79e-08
Hevea camargoana	31	562628	F	31	708685	0	6.79e-08
Hevea camargoana	31	646411	F	31	987957	0	6.79e-08
Hevea camargoana	31	844995	F	31	949410	0	6.79e-08
Hevea camargoana	31	31958	P	31	866073	0	6.79e-08
Hevea camargoana	31	69288	P	31	380126	0	6.79e-08
Hevea camargoana	31	69288	P	31	1044746	0	6.79e-08
Hevea camargoana	31	169680	P	31	649517	0	6.79e-08
Hevea camargoana	31	191262	P	31	745704	0	6.79e-08
Hevea camargoana	31	243170	P	31	866073	0	6.79e-08
Hevea camargoana	31	280512	P	31	380126	0	6.79e-08
Hevea camargoana	31	280512	P	31	1044746	0	6.79e-08
Hevea camargoana	31	422888	P	31	866073	0	6.79e-08
Hevea camargoana	31	582505	P	31	649517	0	6.79e-08
Hevea camargoana	31	677206	P	31	764625	0	6.79e-08
Hevea camargoana	31	831844	P	31	938047	0	6.79e-08
Hevea pauciflora	31	12147	F	31	46807	0	1.07e-07
Hevea pauciflora	31	49630	R	31	49630	0	1.07e-07
Hevea pauciflora	31	182969	F	31	223947	0	1.07e-07
Hevea pauciflora	31	194348	F	31	874312	0	1.07e-07
Hevea pauciflora	31	334434	F	31	1024423	0	1.07e-07
Hevea pauciflora	31	390997	F	31	874312	0	1.07e-07
Hevea pauciflora	31	442365	F	31	925984	0	1.07e-07
Hevea pauciflora	31	453728	F	31	596648	0	1.07e-07
Hevea pauciflora	31	453728	F	31	1052691	0	1.07e-07
Hevea pauciflora	31	568826	F	31	1279333	0	1.07e-07
Hevea pauciflora	31	612035	F	31	615862	0	1.07e-07
Hevea pauciflora	31	742102	F	31	882264	0	1.07e-07
Hevea pauciflora	31	742102	F	31	931756	0	1.07e-07
Hevea pauciflora	31	835300	F	31	882264	0	1.07e-07
Hevea pauciflora	31	835300	F	31	931756	0	1.07e-07
Hevea pauciflora	31	1276198	R	31	1276198	0	1.07e-07
Hevea pauciflora	31	1279021	F	31	1313665	0	1.07e-07
Hevea pauciflora	31	12147	P	31	1279021	0	1.07e-07
Hevea pauciflora	31	46495	P	31	568826	0	1.07e-07
Hevea pauciflora	31	46807	P	31	1313665	0	1.07e-07
Hevea pauciflora	31	49630	C	31	1276198	0	1.07e-07
Hevea pauciflora	31	184885	P	31	534365	0	1.07e-07
Hevea pauciflora	31	231690	P	31	977347	0	1.07e-07
Hevea pauciflora	31	352654	P	31	453728	0	1.07e-07
Hevea pauciflora	31	668196	P	31	959445	0	1.07e-07
Hevea pauciflora	31	761020	P	31	916631	0	1.07e-07
Hevea pauciflora	31	787574	P	31	886334	0	1.07e-07
Hevea pauciflora	31	787574	P	31	935826	0	1.07e-07
Hevea pauciflora	31	854218	P	31	916631	0	1.07e-07
Hevea pauciflora	31	1024423	P	31	1070911	0	1.07e-07
Hevea spruceana	31	76123	F	31	344129	0	8.9e-08
Hevea spruceana	31	139127	F	31	198548	0	8.9e-08
Hevea spruceana	31	139127	F	31	780139	0	8.9e-08
Hevea spruceana	31	198548	F	31	1099051	0	8.9e-08
Hevea spruceana	31	228147	F	31	768770	0	8.9e-08
Hevea spruceana	31	261659	F	31	617066	0	8.9e-08
Hevea spruceana	31	403647	F	31	1041716	0	8.9e-08
Hevea spruceana	31	433289	F	31	669064	0	8.9e-08
Hevea spruceana	31	650510	F	31	873544	0	8.9e-08
Hevea spruceana	31	768770	F	31	809738	0	8.9e-08
Hevea spruceana	31	770686	F	31	1182413	0	8.9e-08
Hevea spruceana	31	780139	F	31	1099051	0	8.9e-08
Hevea spruceana	31	12155	P	31	573590	0	8.9e-08
Hevea spruceana	31	76123	P	31	320083	0	8.9e-08
Hevea spruceana	31	160205	P	31	273022	0	8.9e-08
Hevea spruceana	31	235890	P	31	433289	0	8.9e-08
Hevea spruceana	31	273022	P	31	1120129	0	8.9e-08
Hevea spruceana	31	403647	P	31	622845	0	8.9e-08
Hevea spruceana	31	433289	P	31	817481	0	8.9e-08
Hevea spruceana	31	573902	P	31	1147951	0	8.9e-08
Hevea spruceana	31	676807	P	31	768770	0	8.9e-08
Hevea spruceana	31	836035	P	31	873544	0	8.9e-08
Hevea spruceana	31	873544	P	31	1014051	0	8.9e-08
Hevea benthamiana	32	12846	F	32	621476	0	2.68e-08
Hevea benthamiana	32	16959	F	32	1041897	0	2.68e-08
Hevea benthamiana	32	27365	F	32	887057	0	2.68e-08
Hevea benthamiana	32	27365	F	32	936552	0	2.68e-08
Hevea benthamiana	32	159484	F	32	496081	0	2.68e-08
Hevea benthamiana	32	182960	F	32	366569	0	2.68e-08
Hevea benthamiana	32	223937	F	32	366568	0	2.68e-08
Hevea benthamiana	32	270412	F	32	1083252	0	2.68e-08
Hevea benthamiana	32	280701	F	32	533339	0	2.68e-08
Hevea benthamiana	32	283910	F	32	1044461	0	2.68e-08
Hevea benthamiana	32	322083	F	32	1134932	0	2.68e-08
Hevea benthamiana	32	447047	F	32	987427	0	2.68e-08
Hevea benthamiana	32	529324	F	32	1166540	0	2.68e-08
Hevea benthamiana	32	576430	F	32	773782	0	2.68e-08
Hevea benthamiana	32	713722	F	32	883118	0	2.68e-08
Hevea benthamiana	32	713722	F	32	932613	0	2.68e-08
Hevea benthamiana	32	746082	F	32	1083426	0	2.68e-08
Hevea benthamiana	32	764273	F	32	789296	0	2.68e-08
Hevea benthamiana	32	806920	F	32	883118	0	2.68e-08
Hevea benthamiana	32	806920	F	32	932613	0	2.68e-08
Hevea benthamiana	32	839280	F	32	1083426	0	2.68e-08
Hevea benthamiana	32	899882	F	32	900945	0	2.68e-08
Hevea benthamiana	32	899882	F	32	950440	0	2.68e-08
Hevea benthamiana	32	900945	F	32	949377	0	2.68e-08
Hevea benthamiana	32	949377	F	32	950440	0	2.68e-08
Hevea benthamiana	32	973716	F	32	1065084	0	2.68e-08
Hevea benthamiana	32	159278	P	32	529324	0	2.68e-08
Hevea benthamiana	32	270412	P	32	322083	0	2.68e-08
Hevea benthamiana	32	321909	P	32	746082	0	2.68e-08
Hevea benthamiana	32	321909	P	32	839280	0	2.68e-08
Hevea benthamiana	32	340251	P	32	973716	0	2.68e-08
Hevea benthamiana	32	377772	P	32	431541	0	2.68e-08
Hevea benthamiana	32	442936	P	32	776327	0	2.68e-08
Hevea benthamiana	32	496081	P	32	1166334	0	2.68e-08
Hevea benthamiana	32	533339	P	32	1124643	0	2.68e-08
Hevea benthamiana	32	554972	P	32	956158	0	2.68e-08
Hevea benthamiana	32	621476	P	32	1312973	0	2.68e-08
Hevea benthamiana	32	887057	P	32	1298454	0	2.68e-08
Hevea benthamiana	32	936552	P	32	1298454	0	2.68e-08
Hevea benthamiana	32	1025204	P	32	1041897	0	2.68e-08
Hevea benthamiana	32	1041897	P	32	1308860	0	2.68e-08
Hevea benthamiana	32	1044461	P	32	1121434	0	2.68e-08
Hevea benthamiana	32	1083252	P	32	1134932	0	2.68e-08
Hevea camargoana	32	18744	F	32	102171	0	1.7e-08
Hevea camargoana	32	61544	F	32	203853	0	1.7e-08
Hevea camargoana	32	73867	F	32	694543	0	1.7e-08
Hevea camargoana	32	102171	F	32	409672	0	1.7e-08
Hevea camargoana	32	116716	F	32	717641	0	1.7e-08
Hevea camargoana	32	154052	F	32	605883	0	1.7e-08
Hevea camargoana	32	154052	F	32	821543	0	1.7e-08
Hevea camargoana	32	203853	F	32	272768	0	1.7e-08
Hevea camargoana	32	203854	F	32	231791	0	1.7e-08
Hevea camargoana	32	210639	F	32	1029326	0	1.7e-08
Hevea camargoana	32	319212	F	32	717467	0	1.7e-08
Hevea camargoana	32	559498	F	32	773349	0	1.7e-08
Hevea camargoana	32	650380	F	32	794397	0	1.7e-08
Hevea camargoana	32	650380	F	32	984991	0	1.7e-08
Hevea camargoana	32	654319	F	32	936650	0	1.7e-08
Hevea camargoana	32	667144	F	32	668207	0	1.7e-08
Hevea camargoana	32	730387	F	32	938622	0	1.7e-08
Hevea camargoana	32	923730	F	32	1008399	0	1.7e-08
Hevea camargoana	32	18744	P	32	180235	0	1.7e-08
Hevea camargoana	32	18744	P	32	593061	0	1.7e-08
Hevea camargoana	32	18744	P	32	808721	0	1.7e-08
Hevea camargoana	32	61544	P	32	78553	0	1.7e-08
Hevea camargoana	32	71767	P	32	1029326	0	1.7e-08
Hevea camargoana	32	78552	P	32	231791	0	1.7e-08
Hevea camargoana	32	78553	P	32	272768	0	1.7e-08
Hevea camargoana	32	145245	P	32	654319	0	1.7e-08
Hevea camargoana	32	158165	P	32	1008399	0	1.7e-08
Hevea camargoana	32	165690	P	32	717641	0	1.7e-08
Hevea camargoana	32	180235	P	32	409672	0	1.7e-08
Hevea camargoana	32	208539	P	32	694543	0	1.7e-08
Hevea camargoana	32	409672	P	32	593061	0	1.7e-08
Hevea camargoana	32	409672	P	32	808721	0	1.7e-08
Hevea camargoana	32	433451	P	32	717467	0	1.7e-08
Hevea camargoana	32	578515	P	32	717641	0	1.7e-08
Hevea camargoana	32	603319	P	32	910671	0	1.7e-08
Hevea camargoana	32	605883	P	32	622572	0	1.7e-08
Hevea camargoana	32	605883	P	32	927843	0	1.7e-08
Hevea camargoana	32	622572	P	32	821543	0	1.7e-08
Hevea camargoana	32	673925	P	32	896088	0	1.7e-08
Hevea camargoana	32	818979	P	32	910671	0	1.7e-08
Hevea camargoana	32	821543	P	32	927843	0	1.7e-08
Hevea pauciflora	32	12838	F	32	621480	0	2.68e-08
Hevea pauciflora	32	16951	F	32	1041897	0	2.68e-08
Hevea pauciflora	32	27357	F	32	887066	0	2.68e-08
Hevea pauciflora	32	27357	F	32	936558	0	2.68e-08
Hevea pauciflora	32	159493	F	32	496085	0	2.68e-08
Hevea pauciflora	32	182969	F	32	366578	0	2.68e-08
Hevea pauciflora	32	223946	F	32	366577	0	2.68e-08
Hevea pauciflora	32	270421	F	32	1083252	0	2.68e-08
Hevea pauciflora	32	280710	F	32	533343	0	2.68e-08
Hevea pauciflora	32	283919	F	32	1044461	0	2.68e-08
Hevea pauciflora	32	322092	F	32	1134932	0	2.68e-08
Hevea pauciflora	32	447051	F	32	987427	0	2.68e-08
Hevea pauciflora	32	529328	F	32	1166540	0	2.68e-08
Hevea pauciflora	32	576434	F	32	773791	0	2.68e-08
Hevea pauciflora	32	713731	F	32	883127	0	2.68e-08
Hevea pauciflora	32	713731	F	32	932619	0	2.68e-08
Hevea pauciflora	32	746091	F	32	1083426	0	2.68e-08
Hevea pauciflora	32	764282	F	32	789305	0	2.68e-08
Hevea pauciflora	32	806929	F	32	883127	0	2.68e-08
Hevea pauciflora	32	806929	F	32	932619	0	2.68e-08
Hevea pauciflora	32	839289	F	32	1083426	0	2.68e-08
Hevea pauciflora	32	899891	F	32	900954	0	2.68e-08
Hevea pauciflora	32	899891	F	32	950446	0	2.68e-08
Hevea pauciflora	32	900954	F	32	949383	0	2.68e-08
Hevea pauciflora	32	949383	F	32	950446	0	2.68e-08
Hevea pauciflora	32	973722	F	32	1065084	0	2.68e-08
Hevea pauciflora	32	159287	P	32	529328	0	2.68e-08
Hevea pauciflora	32	270421	P	32	322092	0	2.68e-08
Hevea pauciflora	32	321918	P	32	746091	0	2.68e-08
Hevea pauciflora	32	321918	P	32	839289	0	2.68e-08
Hevea pauciflora	32	340260	P	32	973722	0	2.68e-08
Hevea pauciflora	32	377781	P	32	431545	0	2.68e-08
Hevea pauciflora	32	442940	P	32	776336	0	2.68e-08
Hevea pauciflora	32	496085	P	32	1166334	0	2.68e-08
Hevea pauciflora	32	533343	P	32	1124643	0	2.68e-08
Hevea pauciflora	32	554976	P	32	956164	0	2.68e-08
Hevea pauciflora	32	621480	P	32	1312973	0	2.68e-08
Hevea pauciflora	32	887066	P	32	1298454	0	2.68e-08
Hevea pauciflora	32	936558	P	32	1298454	0	2.68e-08
Hevea pauciflora	32	1025204	P	32	1041897	0	2.68e-08
Hevea pauciflora	32	1041897	P	32	1308860	0	2.68e-08
Hevea pauciflora	32	1044461	P	32	1121434	0	2.68e-08
Hevea pauciflora	32	1083252	P	32	1134932	0	2.68e-08
Hevea spruceana	32	31497	F	32	623708	0	2.23e-08
Hevea spruceana	32	56084	F	32	688749	0	2.23e-08
Hevea spruceana	32	56084	F	32	955400	0	2.23e-08
Hevea spruceana	32	58648	F	32	603422	0	2.23e-08
Hevea spruceana	32	174128	F	32	228146	0	2.23e-08
Hevea spruceana	32	174128	F	32	809737	0	2.23e-08
Hevea spruceana	32	174129	F	32	768770	0	2.23e-08
Hevea spruceana	32	262234	F	32	369412	0	2.23e-08
Hevea spruceana	32	307545	F	32	399657	0	2.23e-08
Hevea spruceana	32	307719	F	32	444732	0	2.23e-08
Hevea spruceana	32	307719	F	32	702247	0	2.23e-08
Hevea spruceana	32	307719	F	32	968898	0	2.23e-08
Hevea spruceana	32	337722	F	32	1187449	0	2.23e-08
Hevea spruceana	32	337928	F	32	417700	0	2.23e-08
Hevea spruceana	32	371957	F	32	1140342	0	2.23e-08
Hevea spruceana	32	417700	F	32	664260	0	2.23e-08
Hevea spruceana	32	417700	F	32	745294	0	2.23e-08
Hevea spruceana	32	593016	F	32	1036913	0	2.23e-08
Hevea spruceana	32	607535	F	32	920250	0	2.23e-08
Hevea spruceana	32	640465	F	32	641528	0	2.23e-08
Hevea spruceana	32	647229	F	32	1161801	0	2.23e-08
Hevea spruceana	32	664054	F	32	1187449	0	2.23e-08
Hevea spruceana	32	691958	F	32	1183434	0	2.23e-08
Hevea spruceana	32	745088	F	32	1187449	0	2.23e-08
Hevea spruceana	32	845016	F	32	846079	0	2.23e-08
Hevea spruceana	32	845016	F	32	1024095	0	2.23e-08
Hevea spruceana	32	846079	F	32	1023032	0	2.23e-08
Hevea spruceana	32	958609	F	32	1183434	0	2.23e-08
Hevea spruceana	32	1023032	F	32	1024095	0	2.23e-08
Hevea spruceana	32	31497	P	32	1040852	0	2.23e-08
Hevea spruceana	32	45821	P	32	185332	0	2.23e-08
Hevea spruceana	32	56084	P	32	1202323	0	2.23e-08
Hevea spruceana	32	58648	P	32	75341	0	2.23e-08
Hevea spruceana	32	113118	P	32	266345	0	2.23e-08
Hevea spruceana	32	174128	P	32	676807	0	2.23e-08
Hevea spruceana	32	240693	P	32	417700	0	2.23e-08
Hevea spruceana	32	240899	P	32	1187449	0	2.23e-08
Hevea spruceana	32	266345	P	32	1073042	0	2.23e-08
Hevea spruceana	32	326282	P	32	417700	0	2.23e-08
Hevea spruceana	32	326488	P	32	1187449	0	2.23e-08
Hevea spruceana	32	356492	P	32	444732	0	2.23e-08
Hevea spruceana	32	356492	P	32	702247	0	2.23e-08
Hevea spruceana	32	356492	P	32	968898	0	2.23e-08
Hevea spruceana	32	356666	P	32	399657	0	2.23e-08
Hevea spruceana	32	417700	P	32	733648	0	2.23e-08
Hevea spruceana	32	417700	P	32	822284	0	2.23e-08
Hevea spruceana	32	417700	P	32	1000299	0	2.23e-08
Hevea spruceana	32	593016	P	32	627647	0	2.23e-08
Hevea spruceana	32	640465	P	32	845016	0	2.23e-08
Hevea spruceana	32	640465	P	32	1023032	0	2.23e-08
Hevea spruceana	32	641528	P	32	846079	0	2.23e-08
Hevea spruceana	32	641528	P	32	1024095	0	2.23e-08
Hevea spruceana	32	733854	P	32	1187449	0	2.23e-08
Hevea spruceana	32	822490	P	32	1187449	0	2.23e-08
Hevea spruceana	32	839315	P	32	1161801	0	2.23e-08
Hevea spruceana	32	1000505	P	32	1187449	0	2.23e-08
Hevea spruceana	32	1017331	P	32	1161801	0	2.23e-08
Hevea benthamiana	33	2961	F	33	436609	0	6.7e-09
Hevea benthamiana	33	94951	F	33	420121	0	6.7e-09
Hevea benthamiana	33	231085	F	33	583452	0	6.7e-09
Hevea benthamiana	33	284804	F	33	442994	0	6.7e-09
Hevea benthamiana	33	409948	F	33	898304	0	6.7e-09
Hevea benthamiana	33	409948	F	33	947799	0	6.7e-09
Hevea benthamiana	33	411797	F	33	411830	0	6.7e-09
Hevea benthamiana	33	426645	F	33	641518	0	6.7e-09
Hevea benthamiana	33	434284	F	33	901688	0	6.7e-09
Hevea benthamiana	33	434284	F	33	951183	0	6.7e-09
Hevea benthamiana	33	469320	F	33	1313159	0	6.7e-09
Hevea benthamiana	33	580336	F	33	924103	0	6.7e-09
Hevea benthamiana	33	581922	F	33	683205	0	6.7e-09
Hevea benthamiana	33	640635	F	33	659096	0	6.7e-09
Hevea benthamiana	33	683205	F	33	683274	0	6.7e-09
Hevea benthamiana	33	910696	F	33	910752	0	6.7e-09
Hevea benthamiana	33	12659	P	33	469320	0	6.7e-09
Hevea benthamiana	33	163547	P	33	881354	0	6.7e-09
Hevea benthamiana	33	420121	P	33	1230866	0	6.7e-09
Hevea benthamiana	33	442994	P	33	1120539	0	6.7e-09
Hevea benthamiana	33	509085	P	33	924326	0	6.7e-09
Hevea benthamiana	33	761536	P	33	968222	0	6.7e-09
Hevea benthamiana	33	924326	P	33	1319163	0	6.7e-09
Hevea camargoana	33	2961	F	33	185307	0	4.25e-09
Hevea camargoana	33	72709	F	33	514164	0	4.25e-09
Hevea camargoana	33	182978	F	33	668950	0	4.25e-09
Hevea camargoana	33	185307	F	33	393889	0	4.25e-09
Hevea camargoana	33	595804	F	33	668950	0	4.25e-09
Hevea camargoana	33	668950	F	33	811464	0	4.25e-09
Hevea camargoana	33	685989	F	33	745177	0	4.25e-09
Hevea camargoana	33	755538	F	33	1027558	0	4.25e-09
Hevea camargoana	33	911565	F	33	938680	0	4.25e-09
Hevea camargoana	33	2961	P	33	97098	0	4.25e-09
Hevea camargoana	33	11912	P	33	1036904	0	4.25e-09
Hevea camargoana	33	97098	P	33	393889	0	4.25e-09
Hevea camargoana	33	99427	P	33	668950	0	4.25e-09
Hevea camargoana	33	209696	P	33	514164	0	4.25e-09
Hevea camargoana	33	402840	P	33	1036904	0	4.25e-09
Hevea pauciflora	33	2953	F	33	436613	0	6.7e-09
Hevea pauciflora	33	94960	F	33	420130	0	6.7e-09
Hevea pauciflora	33	231094	F	33	583456	0	6.7e-09
Hevea pauciflora	33	284813	F	33	442998	0	6.7e-09
Hevea pauciflora	33	409957	F	33	898313	0	6.7e-09
Hevea pauciflora	33	409957	F	33	947805	0	6.7e-09
Hevea pauciflora	33	411806	F	33	411839	0	6.7e-09
Hevea pauciflora	33	426654	F	33	641522	0	6.7e-09
Hevea pauciflora	33	434288	F	33	901697	0	6.7e-09
Hevea pauciflora	33	434288	F	33	951189	0	6.7e-09
Hevea pauciflora	33	469324	F	33	1313159	0	6.7e-09
Hevea pauciflora	33	580340	F	33	924109	0	6.7e-09
Hevea pauciflora	33	581926	F	33	683220	0	6.7e-09
Hevea pauciflora	33	640639	F	33	659100	0	6.7e-09
Hevea pauciflora	33	683220	F	33	683289	0	6.7e-09
Hevea pauciflora	33	910705	F	33	910761	0	6.7e-09
Hevea pauciflora	33	12651	P	33	469324	0	6.7e-09
Hevea pauciflora	33	163556	P	33	881363	0	6.7e-09
Hevea pauciflora	33	420130	P	33	1230865	0	6.7e-09
Hevea pauciflora	33	442998	P	33	1120539	0	6.7e-09
Hevea pauciflora	33	509089	P	33	924332	0	6.7e-09
Hevea pauciflora	33	761545	P	33	968228	0	6.7e-09
Hevea pauciflora	33	924332	P	33	1319163	0	6.7e-09
Hevea spruceana	33	2961	F	33	255907	0	5.56e-09
Hevea spruceana	33	48564	F	33	642271	0	5.56e-09
Hevea spruceana	33	146191	F	33	621957	0	5.56e-09
Hevea spruceana	33	211207	F	33	324006	0	5.56e-09
Hevea spruceana	33	250318	F	33	250374	0	5.56e-09
Hevea spruceana	33	262292	F	33	1203217	0	5.56e-09
Hevea spruceana	33	324006	F	33	792798	0	5.56e-09
Hevea spruceana	33	340204	F	33	386163	0	5.56e-09
Hevea spruceana	33	384202	F	33	659293	0	5.56e-09
Hevea spruceana	33	621957	F	33	1106115	0	5.56e-09
Hevea spruceana	33	669658	F	33	1133319	0	5.56e-09
Hevea spruceana	33	858449	F	33	858518	0	5.56e-09
Hevea spruceana	33	858518	F	33	1134849	0	5.56e-09
Hevea spruceana	33	882629	F	33	901090	0	5.56e-09
Hevea spruceana	33	13227	P	33	525469	0	5.56e-09
Hevea spruceana	33	48564	P	33	844272	0	5.56e-09
Hevea spruceana	33	48564	P	33	1022288	0	5.56e-09
Hevea spruceana	33	146191	P	33	1042602	0	5.56e-09
Hevea spruceana	33	211207	P	33	340204	0	5.56e-09
Hevea spruceana	33	235294	P	33	1133319	0	5.56e-09
Hevea spruceana	33	262292	P	33	687854	0	5.56e-09
Hevea spruceana	33	262292	P	33	954505	0	5.56e-09
Hevea spruceana	33	324006	P	33	386163	0	5.56e-09
Hevea spruceana	33	340204	P	33	792798	0	5.56e-09
Hevea spruceana	33	384202	P	33	827250	0	5.56e-09
Hevea spruceana	33	384202	P	33	1005266	0	5.56e-09
Hevea spruceana	33	615194	P	33	1136435	0	5.56e-09
Hevea spruceana	33	816885	P	33	1133319	0	5.56e-09
Hevea spruceana	33	1042602	P	33	1106115	0	5.56e-09
Hevea benthamiana	34	26587	F	34	159009	0	1.68e-09
Hevea benthamiana	34	28106	F	34	716139	0	1.68e-09
Hevea benthamiana	34	28106	F	34	809337	0	1.68e-09
Hevea benthamiana	34	49617	R	34	49617	0	1.68e-09
Hevea benthamiana	34	54197	F	34	527621	0	1.68e-09
Hevea benthamiana	34	94985	F	34	420155	0	1.68e-09
Hevea benthamiana	34	162602	F	34	162642	0	1.68e-09
Hevea benthamiana	34	163119	F	34	163284	0	1.68e-09
Hevea benthamiana	34	349531	F	34	659175	0	1.68e-09
Hevea benthamiana	34	410427	F	34	618951	0	1.68e-09
Hevea benthamiana	34	509197	F	34	1077138	0	1.68e-09
Hevea benthamiana	34	581915	F	34	581983	0	1.68e-09
Hevea benthamiana	34	640759	F	34	1120482	0	1.68e-09
Hevea benthamiana	34	742048	F	34	742093	0	1.68e-09
Hevea benthamiana	34	742048	F	34	835291	0	1.68e-09
Hevea benthamiana	34	742093	F	34	835246	0	1.68e-09
Hevea benthamiana	34	835246	F	34	835291	0	1.68e-09
Hevea benthamiana	34	1025203	F	34	1308859	0	1.68e-09
Hevea benthamiana	34	1077138	F	34	1319275	0	1.68e-09
Hevea benthamiana	34	1166807	F	34	1299230	0	1.68e-09
Hevea benthamiana	34	1276199	R	34	1276199	0	1.68e-09
Hevea benthamiana	34	16958	P	34	1025203	0	1.68e-09
Hevea benthamiana	34	26587	P	34	1166807	0	1.68e-09
Hevea benthamiana	34	49617	C	34	1276199	0	1.68e-09
Hevea benthamiana	34	159009	P	34	1299230	0	1.68e-09
Hevea benthamiana	34	284860	P	34	640759	0	1.68e-09
Hevea benthamiana	34	328195	P	34	509197	0	1.68e-09
Hevea benthamiana	34	328195	P	34	1319275	0	1.68e-09
Hevea benthamiana	34	420155	P	34	1230831	0	1.68e-09
Hevea benthamiana	34	527621	P	34	1271619	0	1.68e-09
Hevea benthamiana	34	659175	P	34	1055802	0	1.68e-09
Hevea benthamiana	34	716139	P	34	1297711	0	1.68e-09
Hevea benthamiana	34	772818	P	34	772818	0	1.68e-09
Hevea benthamiana	34	809337	P	34	1297711	0	1.68e-09
Hevea camargoana	34	72674	F	34	514129	0	1.06e-09
Hevea camargoana	34	112682	F	34	112727	0	1.06e-09
Hevea camargoana	34	129255	F	34	129289	0	1.06e-09
Hevea camargoana	34	169677	F	34	169722	0	1.06e-09
Hevea camargoana	34	169677	F	34	582547	0	1.06e-09
Hevea camargoana	34	169722	F	34	582502	0	1.06e-09
Hevea camargoana	34	211433	F	34	211473	0	1.06e-09
Hevea camargoana	34	211950	F	34	212115	0	1.06e-09
Hevea camargoana	34	384389	F	34	711353	0	1.06e-09
Hevea camargoana	34	554919	F	34	696244	0	1.06e-09
Hevea camargoana	34	569876	F	34	1036745	0	1.06e-09
Hevea camargoana	34	582502	F	34	582547	0	1.06e-09
Hevea camargoana	34	622571	F	34	927842	0	1.06e-09
Hevea camargoana	34	711353	F	34	1049009	0	1.06e-09
Hevea camargoana	34	112682	P	34	169677	0	1.06e-09
Hevea camargoana	34	112682	P	34	582502	0	1.06e-09
Hevea camargoana	34	112727	P	34	169722	0	1.06e-09
Hevea camargoana	34	112727	P	34	582547	0	1.06e-09
Hevea camargoana	34	125353	P	34	1036745	0	1.06e-09
Hevea camargoana	34	144502	P	34	796814	0	1.06e-09
Hevea camargoana	34	154051	P	34	622571	0	1.06e-09
Hevea camargoana	34	209730	P	34	514129	0	1.06e-09
Hevea camargoana	34	733894	P	34	733894	0	1.06e-09
Hevea camargoana	34	755617	P	34	848106	0	1.06e-09
Hevea camargoana	34	911621	P	34	1027682	0	1.06e-09
Hevea pauciflora	34	26579	F	34	159018	0	1.68e-09
Hevea pauciflora	34	28098	F	34	716148	0	1.68e-09
Hevea pauciflora	34	28098	F	34	809346	0	1.68e-09
Hevea pauciflora	34	49626	R	34	49626	0	1.68e-09
Hevea pauciflora	34	54206	F	34	527625	0	1.68e-09
Hevea pauciflora	34	94994	F	34	420164	0	1.68e-09
Hevea pauciflora	34	162611	F	34	162651	0	1.68e-09
Hevea pauciflora	34	163128	F	34	163293	0	1.68e-09
Hevea pauciflora	34	349540	F	34	659179	0	1.68e-09
Hevea pauciflora	34	410436	F	34	618955	0	1.68e-09
Hevea pauciflora	34	509201	F	34	1077138	0	1.68e-09
Hevea pauciflora	34	581919	F	34	581987	0	1.68e-09
Hevea pauciflora	34	640763	F	34	1120482	0	1.68e-09
Hevea pauciflora	34	742057	F	34	742102	0	1.68e-09
Hevea pauciflora	34	742057	F	34	835300	0	1.68e-09
Hevea pauciflora	34	742102	F	34	835255	0	1.68e-09
Hevea pauciflora	34	835255	F	34	835300	0	1.68e-09
Hevea pauciflora	34	1025203	F	34	1308859	0	1.68e-09
Hevea pauciflora	34	1077138	F	34	1319275	0	1.68e-09
Hevea pauciflora	34	1166807	F	34	1299230	0	1.68e-09
Hevea pauciflora	34	1276199	R	34	1276199	0	1.68e-09
Hevea pauciflora	34	16950	P	34	1025203	0	1.68e-09
Hevea pauciflora	34	26579	P	34	1166807	0	1.68e-09
Hevea pauciflora	34	49626	C	34	1276199	0	1.68e-09
Hevea pauciflora	34	159018	P	34	1299230	0	1.68e-09
Hevea pauciflora	34	284869	P	34	640763	0	1.68e-09
Hevea pauciflora	34	328204	P	34	509201	0	1.68e-09
Hevea pauciflora	34	328204	P	34	1319275	0	1.68e-09
Hevea pauciflora	34	420164	P	34	1230830	0	1.68e-09
Hevea pauciflora	34	527625	P	34	1271619	0	1.68e-09
Hevea pauciflora	34	659179	P	34	1055802	0	1.68e-09
Hevea pauciflora	34	716148	P	34	1297711	0	1.68e-09
Hevea pauciflora	34	772827	P	34	772827	0	1.68e-09
Hevea pauciflora	34	809346	P	34	1297711	0	1.68e-09
Hevea spruceana	34	241165	F	34	593792	0	1.39e-09
Hevea spruceana	34	403644	F	34	403689	0	1.39e-09
Hevea spruceana	34	566212	F	34	1189150	0	1.39e-09
Hevea spruceana	34	593792	F	34	822756	0	1.39e-09
Hevea spruceana	34	593792	F	34	1000772	0	1.39e-09
Hevea spruceana	34	748412	F	34	748452	0	1.39e-09
Hevea spruceana	34	748929	F	34	749094	0	1.39e-09
Hevea spruceana	34	900965	F	34	1203273	0	1.39e-09
Hevea spruceana	34	1134787	F	34	1134855	0	1.39e-09
Hevea spruceana	34	13261	P	34	525434	0	1.39e-09
Hevea spruceana	34	33914	P	34	592273	0	1.39e-09
Hevea spruceana	34	75340	P	34	603421	0	1.39e-09
Hevea spruceana	34	157091	P	34	882549	0	1.39e-09
Hevea spruceana	34	337453	P	34	593792	0	1.39e-09
Hevea spruceana	34	372919	P	34	372919	0	1.39e-09
Hevea spruceana	34	593792	P	34	663786	0	1.39e-09
Hevea spruceana	34	593792	P	34	744819	0	1.39e-09
Hevea spruceana	34	687797	P	34	900965	0	1.39e-09
Hevea spruceana	34	882549	P	34	1117015	0	1.39e-09
Hevea spruceana	34	900965	P	34	954448	0	1.39e-09
Hevea benthamiana	35	11999	F	35	1137623	0	4.19e-10
Hevea benthamiana	35	267718	F	35	1313817	0	4.19e-10
Hevea benthamiana	35	334528	F	35	357690	0	4.19e-10
Hevea benthamiana	35	418995	F	35	1137623	0	4.19e-10
Hevea benthamiana	35	427253	F	35	642122	0	4.19e-10
Hevea benthamiana	35	477447	F	35	1288439	0	4.19e-10
Hevea benthamiana	35	577064	F	35	1108746	0	4.19e-10
Hevea benthamiana	35	581982	F	35	683266	0	4.19e-10
Hevea benthamiana	35	585394	F	35	714228	0	4.19e-10
Hevea benthamiana	35	585394	F	35	807426	0	4.19e-10
Hevea benthamiana	35	591595	F	35	1070804	0	4.19e-10
Hevea benthamiana	35	624745	F	35	1094118	0	4.19e-10
Hevea benthamiana	35	696968	F	35	1299229	0	4.19e-10
Hevea benthamiana	35	11999	P	35	267718	0	4.19e-10
Hevea benthamiana	35	26587	P	35	696968	0	4.19e-10
Hevea benthamiana	35	37377	P	35	477447	0	4.19e-10
Hevea benthamiana	35	267718	P	35	418995	0	4.19e-10
Hevea benthamiana	35	296586	P	35	577064	0	4.19e-10
Hevea benthamiana	35	311214	P	35	624745	0	4.19e-10
Hevea benthamiana	35	334528	P	35	591595	0	4.19e-10
Hevea benthamiana	35	357690	P	35	1070804	0	4.19e-10
Hevea benthamiana	35	363891	P	35	714228	0	4.19e-10
Hevea benthamiana	35	363891	P	35	807426	0	4.19e-10
Hevea benthamiana	35	695923	P	35	730419	0	4.19e-10
Hevea benthamiana	35	695923	P	35	823617	0	4.19e-10
Hevea benthamiana	35	1137623	P	35	1313817	0	4.19e-10
Hevea camargoana	35	81227	F	35	794903	0	2.65e-10
Hevea camargoana	35	84559	F	35	1026704	0	2.65e-10
Hevea camargoana	35	109661	F	35	776597	0	2.65e-10
Hevea camargoana	35	135230	F	35	345966	0	2.65e-10
Hevea camargoana	35	146020	F	35	777643	0	2.65e-10
Hevea camargoana	35	332262	F	35	839946	0	2.65e-10
Hevea camargoana	35	172742	P	35	776597	0	2.65e-10
Hevea camargoana	35	197844	P	35	1026704	0	2.65e-10
Hevea camargoana	35	201176	P	35	794903	0	2.65e-10
Hevea camargoana	35	585567	P	35	776597	0	2.65e-10
Hevea camargoana	35	777643	P	35	935872	0	2.65e-10
Hevea camargoana	35	1000553	P	35	1011668	0	2.65e-10
Hevea pauciflora	35	11991	F	35	1137623	0	4.19e-10
Hevea pauciflora	35	267727	F	35	1313817	0	4.19e-10
Hevea pauciflora	35	334537	F	35	357699	0	4.19e-10
Hevea pauciflora	35	419004	F	35	1137623	0	4.19e-10
Hevea pauciflora	35	427262	F	35	642126	0	4.19e-10
Hevea pauciflora	35	477451	F	35	1288439	0	4.19e-10
Hevea pauciflora	35	577068	F	35	1108746	0	4.19e-10
Hevea pauciflora	35	581986	F	35	683281	0	4.19e-10
Hevea pauciflora	35	585398	F	35	714237	0	4.19e-10
Hevea pauciflora	35	585398	F	35	807435	0	4.19e-10
Hevea pauciflora	35	591599	F	35	1070804	0	4.19e-10
Hevea pauciflora	35	624749	F	35	1094118	0	4.19e-10
Hevea pauciflora	35	696977	F	35	1299229	0	4.19e-10
Hevea pauciflora	35	11991	P	35	267727	0	4.19e-10
Hevea pauciflora	35	26579	P	35	696977	0	4.19e-10
Hevea pauciflora	35	37369	P	35	477451	0	4.19e-10
Hevea pauciflora	35	267727	P	35	419004	0	4.19e-10
Hevea pauciflora	35	296595	P	35	577068	0	4.19e-10
Hevea pauciflora	35	311223	P	35	624749	0	4.19e-10
Hevea pauciflora	35	334537	P	35	591599	0	4.19e-10
Hevea pauciflora	35	357699	P	35	1070804	0	4.19e-10
Hevea pauciflora	35	363900	P	35	714237	0	4.19e-10
Hevea pauciflora	35	363900	P	35	807435	0	4.19e-10
Hevea pauciflora	35	695932	P	35	730428	0	4.19e-10
Hevea pauciflora	35	695932	P	35	823626	0	4.19e-10
Hevea pauciflora	35	1137623	P	35	1313817	0	4.19e-10
Hevea spruceana	35	11999	F	35	447392	0	3.48e-10
Hevea spruceana	35	11999	F	35	704938	0	3.48e-10
Hevea spruceana	35	11999	F	35	971589	0	3.48e-10
Hevea spruceana	35	14743	F	35	593791	0	3.48e-10
Hevea spruceana	35	165250	F	35	320186	0	3.48e-10
Hevea spruceana	35	296745	F	35	583001	0	3.48e-10
Hevea spruceana	35	320186	F	35	1125174	0	3.48e-10
Hevea spruceana	35	858455	F	35	1134787	0	3.48e-10
Hevea spruceana	35	32003	P	35	171451	0	3.48e-10
Hevea spruceana	35	32003	P	35	1131375	0	3.48e-10
Hevea spruceana	35	165250	P	35	344022	0	3.48e-10
Hevea spruceana	35	344022	P	35	1125174	0	3.48e-10
Hevea spruceana	35	916978	P	35	928093	0	3.48e-10
Hevea spruceana	35	942712	P	35	1139705	0	3.48e-10
Hevea benthamiana	36	66125	F	36	1070990	0	1.05e-10
Hevea benthamiana	36	86593	F	36	169253	0	1.05e-10
Hevea benthamiana	36	206998	F	36	338349	0	1.05e-10
Hevea benthamiana	36	206998	F	36	1164056	0	1.05e-10
Hevea benthamiana	36	334341	F	36	1259689	0	1.05e-10
Hevea benthamiana	36	338349	F	36	759575	0	1.05e-10
Hevea benthamiana	36	338349	F	36	852773	0	1.05e-10
Hevea benthamiana	36	416763	F	36	954749	0	1.05e-10
Hevea benthamiana	36	513614	F	36	514030	0	1.05e-10
Hevea benthamiana	36	513614	F	36	1324108	0	1.05e-10
Hevea benthamiana	36	514030	F	36	1323692	0	1.05e-10
Hevea benthamiana	36	515629	F	36	1242810	0	1.05e-10
Hevea benthamiana	36	573465	F	36	924783	0	1.05e-10
Hevea benthamiana	36	622499	F	36	690125	0	1.05e-10
Hevea benthamiana	36	746118	F	36	1083462	0	1.05e-10
Hevea benthamiana	36	759207	F	36	915264	0	1.05e-10
Hevea benthamiana	36	759575	F	36	1164056	0	1.05e-10
Hevea benthamiana	36	839316	F	36	1083462	0	1.05e-10
Hevea benthamiana	36	852405	F	36	915264	0	1.05e-10
Hevea benthamiana	36	852773	F	36	1164056	0	1.05e-10
Hevea benthamiana	36	1242810	F	36	1325707	0	1.05e-10
Hevea benthamiana	36	1323692	F	36	1324108	0	1.05e-10
Hevea benthamiana	36	11851	P	36	615760	0	1.05e-10
Hevea benthamiana	36	66125	P	36	334341	0	1.05e-10
Hevea benthamiana	36	83004	P	36	515629	0	1.05e-10
Hevea benthamiana	36	83004	P	36	1325707	0	1.05e-10
Hevea benthamiana	36	161758	P	36	206998	0	1.05e-10
Hevea benthamiana	36	161758	P	36	759575	0	1.05e-10
Hevea benthamiana	36	161758	P	36	852773	0	1.05e-10
Hevea benthamiana	36	169253	P	36	1239221	0	1.05e-10
Hevea benthamiana	36	206998	P	36	1066982	0	1.05e-10
Hevea benthamiana	36	321869	P	36	746118	0	1.05e-10
Hevea benthamiana	36	321869	P	36	839316	0	1.05e-10
Hevea benthamiana	36	418847	P	36	615760	0	1.05e-10
Hevea benthamiana	36	434167	P	36	901721	0	1.05e-10
Hevea benthamiana	36	434167	P	36	951216	0	1.05e-10
Hevea benthamiana	36	435636	P	36	1050449	0	1.05e-10
Hevea benthamiana	36	759575	P	36	1066982	0	1.05e-10
Hevea benthamiana	36	852773	P	36	1066982	0	1.05e-10
Hevea benthamiana	36	1070990	P	36	1259689	0	1.05e-10
Hevea camargoana	36	99541	F	36	668983	0	6.64e-11
Hevea camargoana	36	116752	F	36	717677	0	6.64e-11
Hevea camargoana	36	184335	F	36	597332	0	6.64e-11
Hevea camargoana	36	184335	F	36	812992	0	6.64e-11
Hevea camargoana	36	192615	F	36	747503	0	6.64e-11
Hevea camargoana	36	328440	F	36	747135	0	6.64e-11
Hevea camargoana	36	388806	F	36	389222	0	6.64e-11
Hevea camargoana	36	388806	F	36	1053842	0	6.64e-11
Hevea camargoana	36	389222	F	36	1053426	0	6.64e-11
Hevea camargoana	36	390821	F	36	526108	0	6.64e-11
Hevea camargoana	36	390821	F	36	648016	0	6.64e-11
Hevea camargoana	36	526108	F	36	1055441	0	6.64e-11
Hevea camargoana	36	648016	F	36	1055441	0	6.64e-11
Hevea camargoana	36	1053426	F	36	1053842	0	6.64e-11
Hevea camargoana	36	44612	P	36	328440	0	6.64e-11
Hevea camargoana	36	89787	P	36	747503	0	6.64e-11
Hevea camargoana	36	98067	P	36	597332	0	6.64e-11
Hevea camargoana	36	98067	P	36	812992	0	6.64e-11
Hevea camargoana	36	165650	P	36	717677	0	6.64e-11
Hevea camargoana	36	182861	P	36	668983	0	6.64e-11
Hevea camargoana	36	218084	P	36	522519	0	6.64e-11
Hevea camargoana	36	255829	P	36	328440	0	6.64e-11
Hevea camargoana	36	332448	P	36	542989	0	6.64e-11
Hevea camargoana	36	340544	P	36	833034	0	6.64e-11
Hevea camargoana	36	358874	P	36	384259	0	6.64e-11
Hevea camargoana	36	358874	P	36	1048879	0	6.64e-11
Hevea camargoana	36	578475	P	36	717677	0	6.64e-11
Hevea camargoana	36	595687	P	36	668983	0	6.64e-11
Hevea camargoana	36	668983	P	36	811347	0	6.64e-11
Hevea pauciflora	36	66134	F	36	1070990	0	1.05e-10
Hevea pauciflora	36	86602	F	36	169262	0	1.05e-10
Hevea pauciflora	36	207007	F	36	338358	0	1.05e-10
Hevea pauciflora	36	207007	F	36	1164056	0	1.05e-10
Hevea pauciflora	36	334350	F	36	1259689	0	1.05e-10
Hevea pauciflora	36	338358	F	36	759584	0	1.05e-10
Hevea pauciflora	36	338358	F	36	852782	0	1.05e-10
Hevea pauciflora	36	416772	F	36	954755	0	1.05e-10
Hevea pauciflora	36	513618	F	36	514034	0	1.05e-10
Hevea pauciflora	36	513618	F	36	1324108	0	1.05e-10
Hevea pauciflora	36	514034	F	36	1323692	0	1.05e-10
Hevea pauciflora	36	515633	F	36	1242809	0	1.05e-10
Hevea pauciflora	36	573469	F	36	924789	0	1.05e-10
Hevea pauciflora	36	622503	F	36	690140	0	1.05e-10
Hevea pauciflora	36	746127	F	36	1083462	0	1.05e-10
Hevea pauciflora	36	759216	F	36	915273	0	1.05e-10
Hevea pauciflora	36	759584	F	36	1164056	0	1.05e-10
Hevea pauciflora	36	839325	F	36	1083462	0	1.05e-10
Hevea pauciflora	36	852414	F	36	915273	0	1.05e-10
Hevea pauciflora	36	852782	F	36	1164056	0	1.05e-10
Hevea pauciflora	36	1242809	F	36	1325707	0	1.05e-10
Hevea pauciflora	36	1323692	F	36	1324108	0	1.05e-10
Hevea pauciflora	36	11843	P	36	615764	0	1.05e-10
Hevea pauciflora	36	66134	P	36	334350	0	1.05e-10
Hevea pauciflora	36	83013	P	36	515633	0	1.05e-10
Hevea pauciflora	36	83013	P	36	1325707	0	1.05e-10
Hevea pauciflora	36	161767	P	36	207007	0	1.05e-10
Hevea pauciflora	36	161767	P	36	759584	0	1.05e-10
Hevea pauciflora	36	161767	P	36	852782	0	1.05e-10
Hevea pauciflora	36	169262	P	36	1239220	0	1.05e-10
Hevea pauciflora	36	207007	P	36	1066982	0	1.05e-10
Hevea pauciflora	36	321878	P	36	746127	0	1.05e-10
Hevea pauciflora	36	321878	P	36	839325	0	1.05e-10
Hevea pauciflora	36	418856	P	36	615764	0	1.05e-10
Hevea pauciflora	36	434171	P	36	901730	0	1.05e-10
Hevea pauciflora	36	434171	P	36	951222	0	1.05e-10
Hevea pauciflora	36	435640	P	36	1050449	0	1.05e-10
Hevea pauciflora	36	759584	P	36	1066982	0	1.05e-10
Hevea pauciflora	36	852782	P	36	1066982	0	1.05e-10
Hevea pauciflora	36	1070990	P	36	1259689	0	1.05e-10
Hevea spruceana	36	48447	F	36	844236	0	8.69e-11
Hevea spruceana	36	48447	F	36	1022252	0	8.69e-11
Hevea spruceana	36	50092	F	36	254934	0	8.69e-11
Hevea spruceana	36	211207	F	36	238415	0	8.69e-11
Hevea spruceana	36	211207	F	36	731371	0	8.69e-11
Hevea spruceana	36	211207	F	36	820006	0	8.69e-11
Hevea spruceana	36	211207	F	36	998022	0	8.69e-11
Hevea spruceana	36	238412	F	36	324003	0	8.69e-11
Hevea spruceana	36	238415	F	36	792798	0	8.69e-11
Hevea spruceana	36	319999	F	36	554294	0	8.69e-11
Hevea spruceana	36	324003	F	36	731368	0	8.69e-11
Hevea spruceana	36	324003	F	36	820003	0	8.69e-11
Hevea spruceana	36	324003	F	36	998019	0	8.69e-11
Hevea spruceana	36	340204	F	36	666537	0	8.69e-11
Hevea spruceana	36	340204	F	36	747571	0	8.69e-11
Hevea spruceana	36	386160	F	36	666534	0	8.69e-11
Hevea spruceana	36	386160	F	36	747568	0	8.69e-11
Hevea spruceana	36	537413	F	36	1207941	0	8.69e-11
Hevea spruceana	36	731371	F	36	792798	0	8.69e-11
Hevea spruceana	36	792798	F	36	820006	0	8.69e-11
Hevea spruceana	36	792798	F	36	998022	0	8.69e-11
Hevea spruceana	36	1205926	F	36	1206342	0	8.69e-11
Hevea spruceana	36	48447	P	36	642304	0	8.69e-11
Hevea spruceana	36	211207	P	36	666534	0	8.69e-11
Hevea spruceana	36	211207	P	36	747568	0	8.69e-11
Hevea spruceana	36	238412	P	36	340204	0	8.69e-11
Hevea spruceana	36	238415	P	36	386160	0	8.69e-11
Hevea spruceana	36	324003	P	36	666537	0	8.69e-11
Hevea spruceana	36	324003	P	36	747571	0	8.69e-11
Hevea spruceana	36	340204	P	36	731368	0	8.69e-11
Hevea spruceana	36	340204	P	36	820003	0	8.69e-11
Hevea spruceana	36	340204	P	36	998019	0	8.69e-11
Hevea spruceana	36	344208	P	36	554294	0	8.69e-11
Hevea spruceana	36	386160	P	36	731371	0	8.69e-11
Hevea spruceana	36	386160	P	36	820006	0	8.69e-11
Hevea spruceana	36	386160	P	36	998022	0	8.69e-11
Hevea spruceana	36	533824	P	36	755063	0	8.69e-11
Hevea spruceana	36	615874	P	36	1143303	0	8.69e-11
Hevea spruceana	36	666534	P	36	792798	0	8.69e-11
Hevea spruceana	36	747568	P	36	792798	0	8.69e-11
Hevea benthamiana	37	43077	F	37	296101	0	2.62e-11
Hevea benthamiana	37	84081	F	37	659774	0	2.62e-11
Hevea benthamiana	37	359999	F	37	762373	0	2.62e-11
Hevea benthamiana	37	362212	F	37	690817	0	2.62e-11
Hevea benthamiana	37	585618	F	37	715892	0	2.62e-11
Hevea benthamiana	37	585618	F	37	809090	0	2.62e-11
Hevea benthamiana	37	912078	F	37	1137671	0	2.62e-11
Hevea benthamiana	37	929827	F	37	1016833	0	2.62e-11
Hevea benthamiana	37	1109229	F	37	1282737	0	2.62e-11
Hevea benthamiana	37	43077	P	37	1109229	0	2.62e-11
Hevea benthamiana	37	224766	P	37	772231	0	2.62e-11
Hevea benthamiana	37	267668	P	37	912078	0	2.62e-11
Hevea benthamiana	37	296101	P	37	1282737	0	2.62e-11
Hevea benthamiana	37	363665	P	37	715892	0	2.62e-11
Hevea benthamiana	37	363665	P	37	809090	0	2.62e-11
Hevea benthamiana	37	587071	P	37	690817	0	2.62e-11
Hevea benthamiana	37	589284	P	37	762373	0	2.62e-11
Hevea benthamiana	37	659774	P	37	1241732	0	2.62e-11
Hevea camargoana	37	62373	F	37	734478	0	1.66e-11
Hevea camargoana	37	81451	F	37	796567	0	1.66e-11
Hevea camargoana	37	98167	F	37	597302	0	1.66e-11
Hevea camargoana	37	98167	F	37	812962	0	1.66e-11
Hevea camargoana	37	146613	F	37	686933	0	1.66e-11
Hevea camargoana	37	273597	F	37	734478	0	1.66e-11
Hevea camargoana	37	744336	F	37	837635	0	1.66e-11
Hevea camargoana	37	184234	P	37	597302	0	1.66e-11
Hevea camargoana	37	184234	P	37	812962	0	1.66e-11
Hevea camargoana	37	200950	P	37	796567	0	1.66e-11
Hevea camargoana	37	525030	P	37	756216	0	1.66e-11
Hevea camargoana	37	646938	P	37	756216	0	1.66e-11
Hevea camargoana	37	686933	P	37	935277	0	1.66e-11
Hevea camargoana	37	771487	P	37	835422	0	1.66e-11
Hevea pauciflora	37	43069	F	37	296110	0	2.62e-11
Hevea pauciflora	37	84090	F	37	659778	0	2.62e-11
Hevea pauciflora	37	360008	F	37	762382	0	2.62e-11
Hevea pauciflora	37	362221	F	37	690832	0	2.62e-11
Hevea pauciflora	37	585622	F	37	715901	0	2.62e-11
Hevea pauciflora	37	585622	F	37	809099	0	2.62e-11
Hevea pauciflora	37	912087	F	37	1137671	0	2.62e-11
Hevea pauciflora	37	929833	F	37	1016833	0	2.62e-11
Hevea pauciflora	37	1109229	F	37	1282737	0	2.62e-11
Hevea pauciflora	37	43069	P	37	1109229	0	2.62e-11
Hevea pauciflora	37	224775	P	37	772240	0	2.62e-11
Hevea pauciflora	37	267677	P	37	912087	0	2.62e-11
Hevea pauciflora	37	296110	P	37	1282737	0	2.62e-11
Hevea pauciflora	37	363674	P	37	715901	0	2.62e-11
Hevea pauciflora	37	363674	P	37	809099	0	2.62e-11
Hevea pauciflora	37	587075	P	37	690832	0	2.62e-11
Hevea pauciflora	37	589288	P	37	762382	0	2.62e-11
Hevea pauciflora	37	659778	P	37	1241731	0	2.62e-11
Hevea spruceana	37	12216	F	37	1186824	0	2.17e-11
Hevea spruceana	37	228975	F	37	373503	0	2.17e-11
Hevea spruceana	37	238375	F	37	323967	0	2.17e-11
Hevea spruceana	37	251700	F	37	447440	0	2.17e-11
Hevea spruceana	37	251700	F	37	704986	0	2.17e-11
Hevea spruceana	37	251700	F	37	971637	0	2.17e-11
Hevea spruceana	37	323967	F	37	731331	0	2.17e-11
Hevea spruceana	37	323967	F	37	819966	0	2.17e-11
Hevea spruceana	37	323967	F	37	899329	0	2.17e-11
Hevea spruceana	37	323967	F	37	997982	0	2.17e-11
Hevea spruceana	37	340239	F	37	666573	0	2.17e-11
Hevea spruceana	37	340239	F	37	747607	0	2.17e-11
Hevea spruceana	37	373503	F	37	810566	0	2.17e-11
Hevea spruceana	37	536335	F	37	881947	0	2.17e-11
Hevea spruceana	37	577299	F	37	943195	0	2.17e-11
Hevea spruceana	37	594384	F	37	660237	0	2.17e-11
Hevea spruceana	37	33667	P	37	171225	0	2.17e-11
Hevea spruceana	37	33667	P	37	1131149	0	2.17e-11
Hevea spruceana	37	83707	P	37	620924	0	2.17e-11
Hevea spruceana	37	167559	P	37	383361	0	2.17e-11
Hevea spruceana	37	238375	P	37	340239	0	2.17e-11
Hevea spruceana	37	323967	P	37	666573	0	2.17e-11
Hevea spruceana	37	323967	P	37	747607	0	2.17e-11
Hevea spruceana	37	340239	P	37	731331	0	2.17e-11
Hevea spruceana	37	340239	P	37	819966	0	2.17e-11
Hevea spruceana	37	340239	P	37	899329	0	2.17e-11
Hevea spruceana	37	340239	P	37	997982	0	2.17e-11
Hevea spruceana	37	373503	P	37	675973	0	2.17e-11
Hevea spruceana	37	383361	P	37	1127483	0	2.17e-11
Hevea spruceana	37	594384	P	37	826302	0	2.17e-11
Hevea spruceana	37	594384	P	37	1004318	0	2.17e-11
Hevea spruceana	37	620924	P	37	1043631	0	2.17e-11
Hevea benthamiana	38	18647	F	38	708448	0	6.54e-12
Hevea benthamiana	38	18647	F	38	801646	0	6.54e-12
Hevea benthamiana	38	357872	F	38	903530	0	6.54e-12
Hevea benthamiana	38	442411	F	38	926035	0	6.54e-12
Hevea benthamiana	38	616556	F	38	1132839	0	6.54e-12
Hevea benthamiana	38	642391	F	38	1067020	0	6.54e-12
Hevea benthamiana	38	763668	F	38	1170408	0	6.54e-12
Hevea benthamiana	38	887155	F	38	1099624	0	6.54e-12
Hevea benthamiana	38	936650	F	38	1099624	0	6.54e-12
Hevea benthamiana	38	8712	P	38	219630	0	6.54e-12
Hevea benthamiana	38	155404	P	38	763668	0	6.54e-12
Hevea benthamiana	38	215314	P	38	739078	0	6.54e-12
Hevea benthamiana	38	215314	P	38	832276	0	6.54e-12
Hevea benthamiana	38	272499	P	38	616556	0	6.54e-12
Hevea benthamiana	38	305705	P	38	887155	0	6.54e-12
Hevea benthamiana	38	305705	P	38	936650	0	6.54e-12
Hevea benthamiana	38	338309	P	38	642391	0	6.54e-12
Hevea benthamiana	38	479342	P	38	780024	0	6.54e-12
Hevea benthamiana	38	591410	P	38	903530	0	6.54e-12
Hevea benthamiana	38	708448	P	38	1307166	0	6.54e-12
Hevea benthamiana	38	801646	P	38	1307166	0	6.54e-12
Hevea camargoana	38	328478	F	38	1029314	0	4.15e-12
Hevea camargoana	38	8712	P	38	57237	0	4.15e-12
Hevea camargoana	38	8712	P	38	268461	0	4.15e-12
Hevea camargoana	38	57237	P	38	399640	0	4.15e-12
Hevea camargoana	38	264145	P	38	982060	0	4.15e-12
Hevea camargoana	38	268461	P	38	399640	0	4.15e-12
Hevea camargoana	38	377037	P	38	901736	0	4.15e-12
Hevea camargoana	38	654417	P	38	995044	0	4.15e-12
Hevea camargoana	38	687181	P	38	743040	0	4.15e-12
Hevea camargoana	38	831780	P	38	938097	0	4.15e-12
Hevea camargoana	38	901736	P	38	1041657	0	4.15e-12
Hevea pauciflora	38	18639	F	38	708457	0	6.54e-12
Hevea pauciflora	38	18639	F	38	801655	0	6.54e-12
Hevea pauciflora	38	357881	F	38	903539	0	6.54e-12
Hevea pauciflora	38	442415	F	38	926041	0	6.54e-12
Hevea pauciflora	38	616560	F	38	1132839	0	6.54e-12
Hevea pauciflora	38	642395	F	38	1067020	0	6.54e-12
Hevea pauciflora	38	763677	F	38	1170408	0	6.54e-12
Hevea pauciflora	38	887164	F	38	1099624	0	6.54e-12
Hevea pauciflora	38	936656	F	38	1099624	0	6.54e-12
Hevea pauciflora	38	8704	P	38	219639	0	6.54e-12
Hevea pauciflora	38	155413	P	38	763677	0	6.54e-12
Hevea pauciflora	38	215323	P	38	739087	0	6.54e-12
Hevea pauciflora	38	215323	P	38	832285	0	6.54e-12
Hevea pauciflora	38	272508	P	38	616560	0	6.54e-12
Hevea pauciflora	38	305714	P	38	887164	0	6.54e-12
Hevea pauciflora	38	305714	P	38	936656	0	6.54e-12
Hevea pauciflora	38	338318	P	38	642395	0	6.54e-12
Hevea pauciflora	38	479346	P	38	780033	0	6.54e-12
Hevea pauciflora	38	591414	P	38	903539	0	6.54e-12
Hevea pauciflora	38	708457	P	38	1307166	0	6.54e-12
Hevea pauciflora	38	801655	P	38	1307166	0	6.54e-12
Hevea spruceana	38	14663	F	38	241086	0	5.43e-12
Hevea spruceana	38	14704	F	38	822716	0	5.43e-12
Hevea spruceana	38	261709	F	38	617123	0	5.43e-12
Hevea spruceana	38	333848	F	38	382065	0	5.43e-12
Hevea spruceana	38	382065	F	38	741214	0	5.43e-12
Hevea spruceana	38	430200	F	38	1156147	0	5.43e-12
Hevea spruceana	38	627745	F	38	933599	0	5.43e-12
Hevea spruceana	38	8712	P	38	223839	0	5.43e-12
Hevea spruceana	38	8712	P	38	805430	0	5.43e-12
Hevea spruceana	38	14704	P	38	663822	0	5.43e-12
Hevea spruceana	38	26223	P	38	601728	0	5.43e-12
Hevea spruceana	38	254886	P	38	386526	0	5.43e-12
Hevea spruceana	38	933599	P	38	1036809	0	5.43e-12
Hevea benthamiana	39	85873	F	39	155803	0	1.64e-12
Hevea benthamiana	39	148270	F	39	696928	0	1.64e-12
Hevea benthamiana	39	168279	F	39	515731	0	1.64e-12
Hevea benthamiana	39	224123	F	39	549310	0	1.64e-12
Hevea benthamiana	39	295809	F	39	671663	0	1.64e-12
Hevea benthamiana	39	410515	F	39	619045	0	1.64e-12
Hevea benthamiana	39	597379	F	39	993304	0	1.64e-12
Hevea benthamiana	39	642050	F	39	646065	0	1.64e-12
Hevea benthamiana	39	696928	F	39	1166766	0	1.64e-12
Hevea benthamiana	39	993304	F	39	1053426	0	1.64e-12
Hevea benthamiana	39	1170008	F	39	1239938	0	1.64e-12
Hevea benthamiana	39	85873	P	39	1170008	0	1.64e-12
Hevea benthamiana	39	155803	P	39	1239938	0	1.64e-12
Hevea benthamiana	39	159045	P	39	696928	0	1.64e-12
Hevea benthamiana	39	351902	P	39	993304	0	1.64e-12
Hevea benthamiana	39	444172	P	39	717411	0	1.64e-12
Hevea benthamiana	39	444172	P	39	810609	0	1.64e-12
Hevea benthamiana	39	671663	P	39	1109519	0	1.64e-12
Hevea benthamiana	39	696928	P	39	1177541	0	1.64e-12
Hevea camargoana	39	61730	F	39	890426	0	1.04e-12
Hevea camargoana	39	272954	F	39	890426	0	1.04e-12
Hevea camargoana	39	1028973	F	39	1032988	0	1.04e-12
Hevea camargoana	39	694310	P	39	777603	0	1.04e-12
Hevea camargoana	39	798086	P	39	939858	0	1.04e-12
Hevea pauciflora	39	85882	F	39	155812	0	1.64e-12
Hevea pauciflora	39	148279	F	39	696937	0	1.64e-12
Hevea pauciflora	39	168288	F	39	515735	0	1.64e-12
Hevea pauciflora	39	224132	F	39	549314	0	1.64e-12
Hevea pauciflora	39	295818	F	39	671678	0	1.64e-12
Hevea pauciflora	39	410524	F	39	619049	0	1.64e-12
Hevea pauciflora	39	597383	F	39	993304	0	1.64e-12
Hevea pauciflora	39	642054	F	39	646069	0	1.64e-12
Hevea pauciflora	39	696937	F	39	1166766	0	1.64e-12
Hevea pauciflora	39	993304	F	39	1053426	0	1.64e-12
Hevea pauciflora	39	1170008	F	39	1239937	0	1.64e-12
Hevea pauciflora	39	85882	P	39	1170008	0	1.64e-12
Hevea pauciflora	39	155812	P	39	1239937	0	1.64e-12
Hevea pauciflora	39	159054	P	39	696937	0	1.64e-12
Hevea pauciflora	39	351911	P	39	993304	0	1.64e-12
Hevea pauciflora	39	444176	P	39	717420	0	1.64e-12
Hevea pauciflora	39	444176	P	39	810618	0	1.64e-12
Hevea pauciflora	39	671678	P	39	1109519	0	1.64e-12
Hevea pauciflora	39	696937	P	39	1177541	0	1.64e-12
Hevea spruceana	39	14703	F	39	241124	0	1.36e-12
Hevea spruceana	39	14703	F	39	326714	0	1.36e-12
Hevea spruceana	39	14703	F	39	734080	0	1.36e-12
Hevea spruceana	39	14703	F	39	1000731	0	1.36e-12
Hevea spruceana	39	107234	F	39	159462	0	1.36e-12
Hevea spruceana	39	107234	F	39	1119386	0	1.36e-12
Hevea spruceana	39	159462	F	39	1067158	0	1.36e-12
Hevea spruceana	39	534541	F	39	825957	0	1.36e-12
Hevea spruceana	39	534541	F	39	1003973	0	1.36e-12
Hevea spruceana	39	676614	F	39	1167456	0	1.36e-12
Hevea spruceana	39	870054	F	39	943485	0	1.36e-12
Hevea spruceana	39	895654	F	39	899669	0	1.36e-12
Hevea spruceana	39	1067158	F	39	1119386	0	1.36e-12
Hevea spruceana	39	14703	P	39	337489	0	1.36e-12
Hevea spruceana	39	14703	P	39	744855	0	1.36e-12
Hevea spruceana	39	35186	P	39	263470	0	1.36e-12
Hevea spruceana	39	228332	P	39	1167456	0	1.36e-12
Hevea spruceana	39	334247	P	39	534541	0	1.36e-12
Hevea spruceana	39	534541	P	39	660580	0	1.36e-12
Hevea spruceana	39	534541	P	39	741613	0	1.36e-12
Hevea spruceana	39	809923	P	39	1167456	0	1.36e-12
Hevea benthamiana	40	207009	F	40	1041663	0	4.09e-13
Hevea benthamiana	40	207910	F	40	903789	0	4.09e-13
Hevea benthamiana	40	221502	F	40	696956	0	4.09e-13
Hevea benthamiana	40	359314	F	40	365716	0	4.09e-13
Hevea benthamiana	40	477586	F	40	1288588	0	4.09e-13
Hevea benthamiana	40	508579	F	40	560627	0	4.09e-13
Hevea benthamiana	40	519164	F	40	1041973	0	4.09e-13
Hevea benthamiana	40	529476	F	40	744720	0	4.09e-13
Hevea benthamiana	40	529476	F	40	837918	0	4.09e-13
Hevea benthamiana	40	560627	F	40	1318657	0	4.09e-13
Hevea benthamiana	40	583564	F	40	589966	0	4.09e-13
Hevea benthamiana	40	759586	F	40	1041663	0	4.09e-13
Hevea benthamiana	40	778383	F	40	1217065	0	4.09e-13
Hevea benthamiana	40	852784	F	40	1041663	0	4.09e-13
Hevea benthamiana	40	1000909	F	40	1176845	0	4.09e-13
Hevea benthamiana	40	37223	P	40	477586	0	4.09e-13
Hevea benthamiana	40	108745	P	40	778383	0	4.09e-13
Hevea benthamiana	40	148965	P	40	1000909	0	4.09e-13
Hevea benthamiana	40	359314	P	40	583564	0	4.09e-13
Hevea benthamiana	40	365716	P	40	589966	0	4.09e-13
Hevea benthamiana	40	435507	P	40	1050574	0	4.09e-13
Hevea camargoana	40	59109	F	40	777631	0	2.59e-13
Hevea camargoana	40	79397	F	40	838317	0	2.59e-13
Hevea camargoana	40	135379	F	40	346105	0	2.59e-13
Hevea camargoana	40	184201	F	40	597203	0	2.59e-13
Hevea camargoana	40	184201	F	40	812863	0	2.59e-13
Hevea camargoana	40	194045	F	40	858315	0	2.59e-13
Hevea camargoana	40	270333	F	40	777631	0	2.59e-13
Hevea camargoana	40	605799	F	40	905949	0	2.59e-13
Hevea camargoana	40	606109	F	40	747120	0	2.59e-13
Hevea camargoana	40	747120	F	40	821769	0	2.59e-13
Hevea camargoana	40	821459	F	40	905949	0	2.59e-13
Hevea camargoana	40	44623	P	40	606109	0	2.59e-13
Hevea camargoana	40	44623	P	40	821769	0	2.59e-13
Hevea camargoana	40	88353	P	40	858315	0	2.59e-13
Hevea camargoana	40	98197	P	40	597203	0	2.59e-13
Hevea camargoana	40	98197	P	40	812863	0	2.59e-13
Hevea camargoana	40	203001	P	40	838317	0	2.59e-13
Hevea camargoana	40	255840	P	40	606109	0	2.59e-13
Hevea camargoana	40	255840	P	40	821769	0	2.59e-13
Hevea camargoana	40	500363	P	40	728323	0	2.59e-13
Hevea pauciflora	40	207018	F	40	1041663	0	4.09e-13
Hevea pauciflora	40	207919	F	40	903798	0	4.09e-13
Hevea pauciflora	40	221511	F	40	696965	0	4.09e-13
Hevea pauciflora	40	359323	F	40	365725	0	4.09e-13
Hevea pauciflora	40	477590	F	40	1288588	0	4.09e-13
Hevea pauciflora	40	508583	F	40	560631	0	4.09e-13
Hevea pauciflora	40	519168	F	40	1041973	0	4.09e-13
Hevea pauciflora	40	529480	F	40	744729	0	4.09e-13
Hevea pauciflora	40	529480	F	40	837927	0	4.09e-13
Hevea pauciflora	40	560631	F	40	1318657	0	4.09e-13
Hevea pauciflora	40	583568	F	40	589970	0	4.09e-13
Hevea pauciflora	40	759595	F	40	1041663	0	4.09e-13
Hevea pauciflora	40	778392	F	40	1217065	0	4.09e-13
Hevea pauciflora	40	852793	F	40	1041663	0	4.09e-13
Hevea pauciflora	40	1000909	F	40	1176845	0	4.09e-13
Hevea pauciflora	40	37215	P	40	477590	0	4.09e-13
Hevea pauciflora	40	108754	P	40	778392	0	4.09e-13
Hevea pauciflora	40	148974	P	40	1000909	0	4.09e-13
Hevea pauciflora	40	359323	P	40	583568	0	4.09e-13
Hevea pauciflora	40	365725	P	40	589970	0	4.09e-13
Hevea pauciflora	40	435511	P	40	1050574	0	4.09e-13
Hevea spruceana	40	14731	F	40	225711	0	3.4e-13
Hevea spruceana	40	14731	F	40	807302	0	3.4e-13
Hevea spruceana	40	58564	F	40	1197601	0	3.4e-13
Hevea spruceana	40	58874	F	40	386145	0	3.4e-13
Hevea spruceana	40	99628	F	40	327409	0	3.4e-13
Hevea spruceana	40	99628	F	40	734775	0	3.4e-13
Hevea spruceana	40	166874	F	40	173276	0	3.4e-13
Hevea spruceana	40	166874	F	40	1133200	0	3.4e-13
Hevea spruceana	40	173276	F	40	1126798	0	3.4e-13
Hevea spruceana	40	212119	F	40	243411	0	3.4e-13
Hevea spruceana	40	243411	F	40	793710	0	3.4e-13
Hevea spruceana	40	296884	F	40	583150	0	3.4e-13
Hevea spruceana	40	327409	F	40	1059552	0	3.4e-13
Hevea spruceana	40	401011	F	40	1187289	0	3.4e-13
Hevea spruceana	40	734775	F	40	1059552	0	3.4e-13
Hevea spruceana	40	1126798	F	40	1133200	0	3.4e-13
Hevea spruceana	40	58874	P	40	211218	0	3.4e-13
Hevea spruceana	40	58874	P	40	792809	0	3.4e-13
Hevea spruceana	40	367348	P	40	511668	0	3.4e-13
Hevea benthamiana	41	242827	F	41	1210752	0	1.02e-13
Hevea benthamiana	41	416500	F	41	633703	0	1.02e-13
Hevea benthamiana	41	435333	F	41	549670	0	1.02e-13
Hevea benthamiana	41	581915	F	41	683267	0	1.02e-13
Hevea benthamiana	41	115057	P	41	242827	0	1.02e-13
Hevea camargoana	41	158351	F	41	965006	0	6.48e-14
Hevea camargoana	41	184027	F	41	890786	0	6.48e-14
Hevea camargoana	41	291658	F	41	494050	0	6.48e-14
Hevea camargoana	41	596853	F	41	890786	0	6.48e-14
Hevea camargoana	41	812513	F	41	890786	0	6.48e-14
Hevea camargoana	41	98370	P	41	890786	0	6.48e-14
Hevea camargoana	41	923535	P	41	965006	0	6.48e-14
Hevea pauciflora	41	242836	F	41	1210752	0	1.02e-13
Hevea pauciflora	41	416509	F	41	633707	0	1.02e-13
Hevea pauciflora	41	435337	F	41	549674	0	1.02e-13
Hevea pauciflora	41	581919	F	41	683282	0	1.02e-13
Hevea pauciflora	41	115066	P	41	242836	0	1.02e-13
Hevea spruceana	41	288618	F	41	607721	0	8.49e-14
Hevea spruceana	41	858448	F	41	1134848	0	8.49e-14
Hevea spruceana	41	49613	P	41	1167094	0	8.49e-14
Hevea benthamiana	42	12490	F	42	608790	0	2.56e-14
Hevea benthamiana	42	597130	F	42	757376	0	2.56e-14
Hevea benthamiana	42	597130	F	42	850574	0	2.56e-14
Hevea benthamiana	42	757376	F	42	1053177	0	2.56e-14
Hevea benthamiana	42	850574	F	42	1053177	0	2.56e-14
Hevea benthamiana	42	352148	P	42	757376	0	2.56e-14
Hevea benthamiana	42	352148	P	42	850574	0	2.56e-14
Hevea benthamiana	42	608790	P	42	1313319	0	2.56e-14
Hevea camargoana	42	128010	F	42	845481	0	1.62e-14
Hevea camargoana	42	567211	P	42	845481	0	1.62e-14
Hevea pauciflora	42	12482	F	42	608794	0	2.56e-14
Hevea pauciflora	42	597134	F	42	757385	0	2.56e-14
Hevea pauciflora	42	597134	F	42	850583	0	2.56e-14
Hevea pauciflora	42	757385	F	42	1053177	0	2.56e-14
Hevea pauciflora	42	850583	F	42	1053177	0	2.56e-14
Hevea pauciflora	42	352157	P	42	757385	0	2.56e-14
Hevea pauciflora	42	352157	P	42	850583	0	2.56e-14
Hevea pauciflora	42	608794	P	42	1313319	0	2.56e-14
Hevea spruceana	42	14663	F	42	822677	0	2.12e-14
Hevea spruceana	42	120806	F	42	120896	0	2.12e-14
Hevea spruceana	42	120806	F	42	1080820	0	2.12e-14
Hevea spruceana	42	120896	F	42	1080730	0	2.12e-14
Hevea spruceana	42	159708	F	42	388353	0	2.12e-14
Hevea spruceana	42	388353	F	42	1119632	0	2.12e-14
Hevea spruceana	42	1080730	F	42	1080820	0	2.12e-14
Hevea spruceana	42	14663	P	42	663857	0	2.12e-14
Hevea spruceana	42	120836	P	42	1181580	0	2.12e-14
Hevea spruceana	42	120866	P	42	1181580	0	2.12e-14
Hevea spruceana	42	267250	P	42	607672	0	2.12e-14
Hevea spruceana	42	1080760	P	42	1181580	0	2.12e-14
Hevea spruceana	42	1080790	P	42	1181580	0	2.12e-14
Hevea benthamiana	43	148231	F	43	696888	0	6.39e-15
Hevea benthamiana	43	166157	F	43	733390	0	6.39e-15
Hevea benthamiana	43	166157	F	43	826588	0	6.39e-15
Hevea benthamiana	43	230488	F	43	1049740	0	6.39e-15
Hevea benthamiana	43	267913	F	43	267944	0	6.39e-15
Hevea benthamiana	43	696888	F	43	1166727	0	6.39e-15
Hevea benthamiana	43	1137389	F	43	1137420	0	6.39e-15
Hevea benthamiana	43	159080	P	43	696888	0	6.39e-15
Hevea benthamiana	43	267913	P	43	1137389	0	6.39e-15
Hevea benthamiana	43	267944	P	43	1137420	0	6.39e-15
Hevea benthamiana	43	696888	P	43	1177576	0	6.39e-15
Hevea camargoana	43	214988	F	43	976369	0	4.05e-15
Hevea camargoana	43	68095	P	43	598034	0	4.05e-15
Hevea camargoana	43	68095	P	43	813694	0	4.05e-15
Hevea camargoana	43	162971	P	43	918912	0	4.05e-15
Hevea camargoana	43	279319	P	43	598034	0	4.05e-15
Hevea camargoana	43	279319	P	43	813694	0	4.05e-15
Hevea camargoana	43	694345	P	43	777563	0	4.05e-15
Hevea pauciflora	43	148240	F	43	696897	0	6.39e-15
Hevea pauciflora	43	166166	F	43	733399	0	6.39e-15
Hevea pauciflora	43	166166	F	43	826597	0	6.39e-15
Hevea pauciflora	43	230497	F	43	1049740	0	6.39e-15
Hevea pauciflora	43	267922	F	43	267953	0	6.39e-15
Hevea pauciflora	43	696897	F	43	1166727	0	6.39e-15
Hevea pauciflora	43	1137389	F	43	1137420	0	6.39e-15
Hevea pauciflora	43	159089	P	43	696897	0	6.39e-15
Hevea pauciflora	43	267922	P	43	1137389	0	6.39e-15
Hevea pauciflora	43	267953	P	43	1137420	0	6.39e-15
Hevea pauciflora	43	696897	P	43	1177576	0	6.39e-15
Hevea spruceana	43	14663	F	43	326675	0	5.3e-15
Hevea spruceana	43	14663	F	43	734041	0	5.3e-15
Hevea spruceana	43	14663	F	43	1000692	0	5.3e-15
Hevea spruceana	43	50794	F	43	670245	0	5.3e-15
Hevea spruceana	43	167449	F	43	436067	0	5.3e-15
Hevea spruceana	43	436067	F	43	1127373	0	5.3e-15
Hevea spruceana	43	704704	F	43	704735	0	5.3e-15
Hevea spruceana	43	704704	F	43	971386	0	5.3e-15
Hevea spruceana	43	704735	F	43	971355	0	5.3e-15
Hevea spruceana	43	971355	F	43	971386	0	5.3e-15
Hevea spruceana	43	14663	P	43	337524	0	5.3e-15
Hevea spruceana	43	14663	P	43	744890	0	5.3e-15
Hevea spruceana	43	50794	P	43	234697	0	5.3e-15
Hevea spruceana	43	50794	P	43	816288	0	5.3e-15
Hevea spruceana	43	410940	P	43	751967	0	5.3e-15
Hevea benthamiana	44	55840	F	44	434552	0	1.6e-15
Hevea benthamiana	44	123397	F	44	261715	0	1.6e-15
Hevea benthamiana	44	161796	F	44	642391	0	1.6e-15
Hevea benthamiana	44	237025	F	44	1219972	0	1.6e-15
Hevea benthamiana	44	1143617	F	44	1202409	0	1.6e-15
Hevea benthamiana	44	105834	P	44	237025	0	1.6e-15
Hevea benthamiana	44	123397	P	44	1143617	0	1.6e-15
Hevea benthamiana	44	261715	P	44	1202409	0	1.6e-15
Hevea benthamiana	44	434552	P	44	1269966	0	1.6e-15
Hevea benthamiana	44	571505	P	44	870582	0	1.6e-15
Hevea benthamiana	44	642391	P	44	1164010	0	1.6e-15
Hevea camargoana	44	88401	F	44	185254	0	1.01e-15
Hevea camargoana	44	97140	F	44	193993	0	1.01e-15
Hevea camargoana	44	99148	F	44	553266	0	1.01e-15
Hevea camargoana	44	285856	F	44	503270	0	1.01e-15
Hevea camargoana	44	338584	F	44	869781	0	1.01e-15
Hevea camargoana	44	442105	F	44	485707	0	1.01e-15
Hevea camargoana	44	88401	P	44	97140	0	1.01e-15
Hevea camargoana	44	183246	P	44	553266	0	1.01e-15
Hevea camargoana	44	185254	P	44	193993	0	1.01e-15
Hevea camargoana	44	310546	P	44	485707	0	1.01e-15
Hevea camargoana	44	503270	P	44	973129	0	1.01e-15
Hevea camargoana	44	553266	P	44	596072	0	1.01e-15
Hevea camargoana	44	553266	P	44	811732	0	1.01e-15
Hevea pauciflora	44	55849	F	44	434556	0	1.6e-15
Hevea pauciflora	44	123406	F	44	261724	0	1.6e-15
Hevea pauciflora	44	161805	F	44	642395	0	1.6e-15
Hevea pauciflora	44	237034	F	44	1219972	0	1.6e-15
Hevea pauciflora	44	1143617	F	44	1202409	0	1.6e-15
Hevea pauciflora	44	105843	P	44	237034	0	1.6e-15
Hevea pauciflora	44	123406	P	44	1143617	0	1.6e-15
Hevea pauciflora	44	261724	P	44	1202409	0	1.6e-15
Hevea pauciflora	44	434556	P	44	1269966	0	1.6e-15
Hevea pauciflora	44	571509	P	44	870591	0	1.6e-15
Hevea pauciflora	44	642395	P	44	1164010	0	1.6e-15
Hevea spruceana	44	135406	F	44	1145255	0	1.33e-15
Hevea spruceana	44	238369	F	44	899323	0	1.33e-15
Hevea spruceana	44	453386	F	44	497012	0	1.33e-15
Hevea spruceana	44	497012	F	44	710932	0	1.33e-15
Hevea spruceana	44	497012	F	44	977583	0	1.33e-15
Hevea spruceana	44	731325	F	44	899323	0	1.33e-15
Hevea spruceana	44	819960	F	44	899323	0	1.33e-15
Hevea spruceana	44	899323	F	44	997976	0	1.33e-15
Hevea spruceana	44	1095330	F	44	1145255	0	1.33e-15
Hevea spruceana	44	48832	P	44	564563	0	1.33e-15
Hevea spruceana	44	120804	P	44	1181580	0	1.33e-15
Hevea spruceana	44	666572	P	44	899323	0	1.33e-15
Hevea spruceana	44	747606	P	44	899323	0	1.33e-15
Hevea spruceana	44	1080728	P	44	1181580	0	1.33e-15
Hevea benthamiana	45	158250	F	45	969051	0	3.99e-16
Hevea benthamiana	45	183981	F	45	893588	0	3.99e-16
Hevea benthamiana	45	183981	F	45	943083	0	3.99e-16
Hevea benthamiana	45	582206	F	45	640541	0	3.99e-16
Hevea benthamiana	45	1043645	F	45	1266785	0	3.99e-16
Hevea benthamiana	45	59020	P	45	1043645	0	3.99e-16
Hevea benthamiana	45	446844	P	45	908416	0	3.99e-16
Hevea benthamiana	45	969051	P	45	1167555	0	3.99e-16
Hevea camargoana	45	232812	F	45	660850	0	2.53e-16
Hevea camargoana	45	550085	P	45	604122	0	2.53e-16
Hevea camargoana	45	550085	P	45	819782	0	2.53e-16
Hevea pauciflora	45	158259	F	45	969057	0	3.99e-16
Hevea pauciflora	45	183990	F	45	893597	0	3.99e-16
Hevea pauciflora	45	183990	F	45	943089	0	3.99e-16
Hevea pauciflora	45	582210	F	45	640545	0	3.99e-16
Hevea pauciflora	45	1043645	F	45	1266785	0	3.99e-16
Hevea pauciflora	45	59029	P	45	1043645	0	3.99e-16
Hevea pauciflora	45	446848	P	45	908425	0	3.99e-16
Hevea pauciflora	45	969057	P	45	1167555	0	3.99e-16
Hevea spruceana	45	634178	F	45	769791	0	3.32e-16
Hevea spruceana	45	901172	F	45	1134553	0	3.32e-16
Hevea spruceana	45	56887	P	45	561388	0	3.32e-16
Hevea spruceana	45	248038	P	45	266142	0	3.32e-16
Hevea spruceana	45	769791	P	45	1030369	0	3.32e-16
Hevea benthamiana	46	12699	F	46	447952	0	9.98e-17
Hevea benthamiana	46	66115	F	46	1016040	0	9.98e-17
Hevea benthamiana	46	294571	F	46	516693	0	9.98e-17
Hevea benthamiana	46	383516	F	46	383568	0	9.98e-17
Hevea benthamiana	46	589518	F	46	916831	0	9.98e-17
Hevea benthamiana	46	968761	F	46	968803	0	9.98e-17
Hevea benthamiana	46	233881	P	46	1163663	0	9.98e-17
Hevea benthamiana	46	359756	P	46	916831	0	9.98e-17
Hevea benthamiana	46	447952	P	46	1313106	0	9.98e-17
Hevea benthamiana	46	516693	P	46	1110750	0	9.98e-17
Hevea benthamiana	46	546250	P	46	982874	0	9.98e-17
Hevea benthamiana	46	1016040	P	46	1259689	0	9.98e-17
Hevea camargoana	46	24488	F	46	24540	0	6.33e-17
Hevea camargoana	46	24488	F	46	415468	0	6.33e-17
Hevea camargoana	46	24540	F	46	415416	0	6.33e-17
Hevea camargoana	46	88401	F	46	859223	0	6.33e-17
Hevea camargoana	46	91354	F	46	837869	0	6.33e-17
Hevea camargoana	46	415416	F	46	415468	0	6.33e-17
Hevea camargoana	46	542989	F	46	631722	0	6.33e-17
Hevea camargoana	46	686528	F	46	686570	0	6.33e-17
Hevea camargoana	46	923583	F	46	943638	0	6.33e-17
Hevea camargoana	46	158298	P	46	943638	0	6.33e-17
Hevea camargoana	46	191038	P	46	837869	0	6.33e-17
Hevea camargoana	46	193991	P	46	859223	0	6.33e-17
Hevea pauciflora	46	12691	F	46	447956	0	9.98e-17
Hevea pauciflora	46	66124	F	46	1016040	0	9.98e-17
Hevea pauciflora	46	294580	F	46	516697	0	9.98e-17
Hevea pauciflora	46	383525	F	46	383577	0	9.98e-17
Hevea pauciflora	46	589522	F	46	916840	0	9.98e-17
Hevea pauciflora	46	968767	F	46	968809	0	9.98e-17
Hevea pauciflora	46	233890	P	46	1163663	0	9.98e-17
Hevea pauciflora	46	359765	P	46	916840	0	9.98e-17
Hevea pauciflora	46	447956	P	46	1313106	0	9.98e-17
Hevea pauciflora	46	516697	P	46	1110750	0	9.98e-17
Hevea pauciflora	46	546254	P	46	982880	0	9.98e-17
Hevea pauciflora	46	1016040	P	46	1259689	0	9.98e-17
Hevea spruceana	46	84491	F	46	554294	0	8.29e-17
Hevea spruceana	46	191076	F	46	191128	0	8.29e-17
Hevea spruceana	46	554294	F	46	1044415	0	8.29e-17
Hevea spruceana	46	659832	F	46	659874	0	8.29e-17
Hevea spruceana	46	826656	F	46	826698	0	8.29e-17
Hevea spruceana	46	826656	F	46	1004714	0	8.29e-17
Hevea spruceana	46	826698	F	46	1004672	0	8.29e-17
Hevea spruceana	46	1004672	F	46	1004714	0	8.29e-17
Hevea spruceana	46	117657	P	46	1170509	0	8.29e-17
Hevea spruceana	46	286661	P	46	565926	0	8.29e-17
Hevea spruceana	46	659832	P	46	826656	0	8.29e-17
Hevea spruceana	46	659832	P	46	1004672	0	8.29e-17
Hevea spruceana	46	659874	P	46	826698	0	8.29e-17
Hevea spruceana	46	659874	P	46	1004714	0	8.29e-17
Hevea spruceana	46	1077581	P	46	1170509	0	8.29e-17
Hevea benthamiana	47	71027	F	47	449356	0	2.5e-17
Hevea benthamiana	47	116902	F	47	611677	0	2.5e-17
Hevea benthamiana	47	184822	P	47	534399	0	2.5e-17
Hevea benthamiana	47	435673	P	47	1050401	0	2.5e-17
Hevea benthamiana	47	449356	P	47	1254776	0	2.5e-17
Hevea benthamiana	47	490545	P	47	619466	0	2.5e-17
Hevea benthamiana	47	611677	P	47	1208901	0	2.5e-17
Hevea camargoana	47	184372	F	47	597369	0	1.58e-17
Hevea camargoana	47	184372	F	47	813029	0	1.58e-17
Hevea camargoana	47	98019	P	47	597369	0	1.58e-17
Hevea camargoana	47	98019	P	47	813029	0	1.58e-17
Hevea camargoana	47	162700	P	47	919178	0	1.58e-17
Hevea camargoana	47	359064	P	47	1006389	0	1.58e-17
Hevea camargoana	47	538074	P	47	945042	0	1.58e-17
Hevea camargoana	47	686818	P	47	985647	0	1.58e-17
Hevea pauciflora	47	71036	F	47	449360	0	2.5e-17
Hevea pauciflora	47	116911	F	47	611681	0	2.5e-17
Hevea pauciflora	47	184831	P	47	534403	0	2.5e-17
Hevea pauciflora	47	435677	P	47	1050401	0	2.5e-17
Hevea pauciflora	47	449360	P	47	1254775	0	2.5e-17
Hevea pauciflora	47	490549	P	47	619470	0	2.5e-17
Hevea pauciflora	47	611681	P	47	1208901	0	2.5e-17
Hevea spruceana	47	50129	F	47	254971	0	2.07e-17
Hevea spruceana	47	241911	F	47	826407	0	2.07e-17
Hevea spruceana	47	241911	F	47	1004423	0	2.07e-17
Hevea spruceana	47	336694	F	47	660122	0	2.07e-17
Hevea spruceana	47	660122	F	47	663027	0	2.07e-17
Hevea spruceana	47	660122	F	47	744060	0	2.07e-17
Hevea spruceana	47	770632	F	47	1182359	0	2.07e-17
Hevea spruceana	47	823502	F	47	826407	0	2.07e-17
Hevea spruceana	47	823502	F	47	1004423	0	2.07e-17
Hevea spruceana	47	826407	F	47	1001518	0	2.07e-17
Hevea spruceana	47	1001518	F	47	1004423	0	2.07e-17
Hevea spruceana	47	241911	P	47	660122	0	2.07e-17
Hevea spruceana	47	268654	P	47	549379	0	2.07e-17
Hevea spruceana	47	336694	P	47	826407	0	2.07e-17
Hevea spruceana	47	336694	P	47	1004423	0	2.07e-17
Hevea spruceana	47	660122	P	47	823502	0	2.07e-17
Hevea spruceana	47	660122	P	47	1001518	0	2.07e-17
Hevea spruceana	47	663027	P	47	826407	0	2.07e-17
Hevea spruceana	47	663027	P	47	1004423	0	2.07e-17
Hevea spruceana	47	744060	P	47	826407	0	2.07e-17
Hevea spruceana	47	744060	P	47	1004423	0	2.07e-17
Hevea benthamiana	48	355279	F	48	866904	0	6.24e-18
Hevea benthamiana	48	410341	F	48	618861	0	6.24e-18
Hevea benthamiana	48	527428	F	48	866024	0	6.24e-18
Hevea benthamiana	48	543151	F	48	543475	0	6.24e-18
Hevea benthamiana	48	580253	F	48	923979	0	6.24e-18
Hevea benthamiana	48	658979	F	48	1315200	0	6.24e-18
Hevea benthamiana	48	706470	F	48	744781	0	6.24e-18
Hevea benthamiana	48	706470	F	48	837979	0	6.24e-18
Hevea benthamiana	48	744781	F	48	799668	0	6.24e-18
Hevea benthamiana	48	799668	F	48	837979	0	6.24e-18
Hevea benthamiana	48	215417	P	48	738990	0	6.24e-18
Hevea benthamiana	48	215417	P	48	832188	0	6.24e-18
Hevea benthamiana	48	593993	P	48	866904	0	6.24e-18
Hevea camargoana	48	115415	F	48	787146	0	3.96e-18
Hevea camargoana	48	696423	F	48	874335	0	3.96e-18
Hevea camargoana	48	755421	F	48	1038198	0	3.96e-18
Hevea camargoana	48	842344	F	48	873455	0	3.96e-18
Hevea camargoana	48	884267	F	48	884591	0	3.96e-18
Hevea camargoana	48	53024	P	48	981972	0	3.96e-18
Hevea camargoana	48	166975	P	48	787146	0	3.96e-18
Hevea camargoana	48	264248	P	48	981972	0	3.96e-18
Hevea camargoana	48	579800	P	48	787146	0	3.96e-18
Hevea pauciflora	48	355288	F	48	866913	0	6.24e-18
Hevea pauciflora	48	410350	F	48	618865	0	6.24e-18
Hevea pauciflora	48	527432	F	48	866033	0	6.24e-18
Hevea pauciflora	48	543155	F	48	543479	0	6.24e-18
Hevea pauciflora	48	580257	F	48	923985	0	6.24e-18
Hevea pauciflora	48	658983	F	48	1315200	0	6.24e-18
Hevea pauciflora	48	706479	F	48	744790	0	6.24e-18
Hevea pauciflora	48	706479	F	48	837988	0	6.24e-18
Hevea pauciflora	48	744790	F	48	799677	0	6.24e-18
Hevea pauciflora	48	799677	F	48	837988	0	6.24e-18
Hevea pauciflora	48	215426	P	48	738999	0	6.24e-18
Hevea pauciflora	48	215426	P	48	832197	0	6.24e-18
Hevea pauciflora	48	593997	P	48	866913	0	6.24e-18
Hevea spruceana	48	131728	F	48	162839	0	5.18e-18
Hevea spruceana	48	131728	F	48	1122763	0	5.18e-18
Hevea spruceana	48	162839	F	48	1091652	0	5.18e-18
Hevea spruceana	48	1091652	F	48	1122763	0	5.18e-18
Hevea spruceana	48	1173282	F	48	1173606	0	5.18e-18
Hevea spruceana	48	24245	P	48	400942	0	5.18e-18
Hevea spruceana	48	130848	P	48	1189329	0	5.18e-18
Hevea spruceana	48	615070	P	48	1136503	0	5.18e-18
Hevea spruceana	48	1090772	P	48	1189329	0	5.18e-18
Hevea benthamiana	49	132425	F	49	363976	0	1.56e-18
Hevea benthamiana	49	159185	F	49	1137451	0	1.56e-18
Hevea benthamiana	49	267876	F	49	1166616	0	1.56e-18
Hevea benthamiana	49	355081	F	49	1049324	0	1.56e-18
Hevea benthamiana	49	585295	F	49	1193376	0	1.56e-18
Hevea benthamiana	49	132425	P	49	585295	0	1.56e-18
Hevea benthamiana	49	159185	P	49	267876	0	1.56e-18
Hevea benthamiana	49	363976	P	49	1193376	0	1.56e-18
Hevea benthamiana	49	450849	P	49	626219	0	1.56e-18
Hevea benthamiana	49	594190	P	49	1049324	0	1.56e-18
Hevea benthamiana	49	1137451	P	49	1166616	0	1.56e-18
Hevea camargoana	49	81128	F	49	476683	0	9.89e-19
Hevea camargoana	49	435939	F	49	694450	0	9.89e-19
Hevea camargoana	49	598444	F	49	842541	0	9.89e-19
Hevea camargoana	49	814104	F	49	842541	0	9.89e-19
Hevea camargoana	49	201261	P	49	476683	0	9.89e-19
Hevea camargoana	49	316707	P	49	694450	0	9.89e-19
Hevea camargoana	49	946535	P	49	1013142	0	9.89e-19
Hevea pauciflora	49	132434	F	49	363985	0	1.56e-18
Hevea pauciflora	49	159194	F	49	1137451	0	1.56e-18
Hevea pauciflora	49	267885	F	49	1166616	0	1.56e-18
Hevea pauciflora	49	355090	F	49	1049324	0	1.56e-18
Hevea pauciflora	49	585299	F	49	1193376	0	1.56e-18
Hevea pauciflora	49	132434	P	49	585299	0	1.56e-18
Hevea pauciflora	49	159194	P	49	267885	0	1.56e-18
Hevea pauciflora	49	363985	P	49	1193376	0	1.56e-18
Hevea pauciflora	49	450853	P	49	626223	0	1.56e-18
Hevea pauciflora	49	594194	P	49	1049324	0	1.56e-18
Hevea pauciflora	49	1137451	P	49	1166616	0	1.56e-18
Hevea spruceana	49	270147	F	49	915490	0	1.3e-18
Hevea spruceana	49	337629	F	49	447220	0	1.3e-18
Hevea spruceana	49	337629	F	49	704766	0	1.3e-18
Hevea spruceana	49	337629	F	49	971417	0	1.3e-18
Hevea spruceana	49	447220	F	49	663961	0	1.3e-18
Hevea spruceana	49	447220	F	49	744995	0	1.3e-18
Hevea spruceana	49	663961	F	49	704766	0	1.3e-18
Hevea spruceana	49	663961	F	49	971417	0	1.3e-18
Hevea spruceana	49	704766	F	49	744995	0	1.3e-18
Hevea spruceana	49	744995	F	49	971417	0	1.3e-18
Hevea spruceana	49	51204	P	49	162641	0	1.3e-18
Hevea spruceana	49	51204	P	49	1122565	0	1.3e-18
Hevea spruceana	49	171536	P	49	487979	0	1.3e-18
Hevea spruceana	49	240975	P	49	447220	0	1.3e-18
Hevea spruceana	49	240975	P	49	704766	0	1.3e-18
Hevea spruceana	49	240975	P	49	971417	0	1.3e-18
Hevea spruceana	49	326564	P	49	447220	0	1.3e-18
Hevea spruceana	49	326564	P	49	704766	0	1.3e-18
Hevea spruceana	49	326564	P	49	971417	0	1.3e-18
Hevea spruceana	49	447220	P	49	733930	0	1.3e-18
Hevea spruceana	49	447220	P	49	822566	0	1.3e-18
Hevea spruceana	49	447220	P	49	1000581	0	1.3e-18
Hevea spruceana	49	487979	P	49	1131460	0	1.3e-18
Hevea spruceana	49	704766	P	49	733930	0	1.3e-18
Hevea spruceana	49	704766	P	49	822566	0	1.3e-18
Hevea spruceana	49	704766	P	49	1000581	0	1.3e-18
Hevea spruceana	49	733930	P	49	971417	0	1.3e-18
Hevea spruceana	49	822566	P	49	971417	0	1.3e-18
Hevea spruceana	49	971417	P	49	1000581	0	1.3e-18
Hevea benthamiana	50	8741	F	50	114959	0	3.9e-19
Hevea benthamiana	50	453878	F	50	784016	0	3.9e-19
Hevea benthamiana	50	780337	F	50	957331	0	3.9e-19
Hevea benthamiana	50	891203	F	50	1282545	0	3.9e-19
Hevea benthamiana	50	940698	F	50	1282545	0	3.9e-19
Hevea benthamiana	50	1016050	F	50	1070990	0	3.9e-19
Hevea benthamiana	50	8741	P	50	1210841	0	3.9e-19
Hevea benthamiana	50	43256	P	50	891203	0	3.9e-19
Hevea benthamiana	50	43256	P	50	940698	0	3.9e-19
Hevea benthamiana	50	334327	P	50	1016050	0	3.9e-19
Hevea benthamiana	50	371045	P	50	1313936	0	3.9e-19
Hevea benthamiana	50	758739	P	50	891203	0	3.9e-19
Hevea benthamiana	50	758739	P	50	940698	0	3.9e-19
Hevea benthamiana	50	851937	P	50	891203	0	3.9e-19
Hevea benthamiana	50	851937	P	50	940698	0	3.9e-19
Hevea camargoana	50	565840	F	50	658465	0	2.47e-19
Hevea camargoana	50	8741	P	50	494139	0	2.47e-19
Hevea camargoana	50	332448	P	50	631708	0	2.47e-19
Hevea camargoana	50	399669	P	50	494139	0	2.47e-19
Hevea pauciflora	50	8733	F	50	114968	0	3.9e-19
Hevea pauciflora	50	453882	F	50	784025	0	3.9e-19
Hevea pauciflora	50	780346	F	50	957337	0	3.9e-19
Hevea pauciflora	50	891212	F	50	1282545	0	3.9e-19
Hevea pauciflora	50	940704	F	50	1282545	0	3.9e-19
Hevea pauciflora	50	1016050	F	50	1070990	0	3.9e-19
Hevea pauciflora	50	8733	P	50	1210841	0	3.9e-19
Hevea pauciflora	50	43248	P	50	891212	0	3.9e-19
Hevea pauciflora	50	43248	P	50	940704	0	3.9e-19
Hevea pauciflora	50	334336	P	50	1016050	0	3.9e-19
Hevea pauciflora	50	371054	P	50	1313936	0	3.9e-19
Hevea pauciflora	50	758748	P	50	891212	0	3.9e-19
Hevea pauciflora	50	758748	P	50	940704	0	3.9e-19
Hevea pauciflora	50	851946	P	50	891212	0	3.9e-19
Hevea pauciflora	50	851946	P	50	940704	0	3.9e-19
Hevea spruceana	50	84477	F	50	319985	0	3.24e-19
Hevea spruceana	50	319985	F	50	1044401	0	3.24e-19
Hevea spruceana	50	386982	F	50	631793	0	3.24e-19
Hevea spruceana	50	577107	F	50	631793	0	3.24e-19
Hevea spruceana	50	8741	P	50	505444	0	3.24e-19
Hevea spruceana	50	84477	P	50	344208	0	3.24e-19
Hevea spruceana	50	344208	P	50	1044401	0	3.24e-19
Hevea spruceana	50	386982	P	50	1032749	0	3.24e-19
Hevea spruceana	50	577107	P	50	1032749	0	3.24e-19
Hevea benthamiana	51	409204	F	51	1066166	0	9.75e-20
Hevea benthamiana	51	416827	F	51	954820	0	9.75e-20
Hevea benthamiana	51	703548	F	51	1306494	0	9.75e-20
Hevea benthamiana	51	796746	F	51	1306494	0	9.75e-20
Hevea benthamiana	51	1049322	F	51	1254957	0	9.75e-20
Hevea benthamiana	51	19306	P	51	703548	0	9.75e-20
Hevea benthamiana	51	19306	P	51	796746	0	9.75e-20
Hevea benthamiana	51	70842	P	51	1049322	0	9.75e-20
Hevea benthamiana	51	339150	P	51	409204	0	9.75e-20
Hevea camargoana	51	155236	F	51	158363	0	6.18e-20
Hevea camargoana	51	923513	F	51	926640	0	6.18e-20
Hevea camargoana	51	155236	P	51	923513	0	6.18e-20
Hevea camargoana	51	158363	P	51	926640	0	6.18e-20
Hevea camargoana	51	538255	P	51	598444	0	6.18e-20
Hevea camargoana	51	538255	P	51	814104	0	6.18e-20
Hevea pauciflora	51	409213	F	51	1066166	0	9.75e-20
Hevea pauciflora	51	416836	F	51	954826	0	9.75e-20
Hevea pauciflora	51	703557	F	51	1306494	0	9.75e-20
Hevea pauciflora	51	796755	F	51	1306494	0	9.75e-20
Hevea pauciflora	51	1049322	F	51	1254956	0	9.75e-20
Hevea pauciflora	51	19298	P	51	703557	0	9.75e-20
Hevea pauciflora	51	19298	P	51	796755	0	9.75e-20
Hevea pauciflora	51	70851	P	51	1049322	0	9.75e-20
Hevea pauciflora	51	339159	P	51	409213	0	9.75e-20
Hevea spruceana	51	21323	F	51	601056	0	8.09e-20
Hevea spruceana	51	604606	F	51	607733	0	8.09e-20
Hevea spruceana	51	51204	P	51	549560	0	8.09e-20
Hevea benthamiana	52	294614	F	52	516737	0	2.44e-20
Hevea benthamiana	52	330589	F	52	569078	0	2.44e-20
Hevea benthamiana	52	973765	F	52	1065138	0	2.44e-20
Hevea benthamiana	52	340177	P	52	973765	0	2.44e-20
Hevea benthamiana	52	371016	P	52	1313887	0	2.44e-20
Hevea benthamiana	52	516737	P	52	1110701	0	2.44e-20
Hevea benthamiana	52	569078	P	52	1074726	0	2.44e-20
Hevea pauciflora	52	294623	F	52	516741	0	2.44e-20
Hevea pauciflora	52	330598	F	52	569082	0	2.44e-20
Hevea pauciflora	52	973771	F	52	1065138	0	2.44e-20
Hevea pauciflora	52	340186	P	52	973771	0	2.44e-20
Hevea pauciflora	52	371025	P	52	1313887	0	2.44e-20
Hevea pauciflora	52	516741	P	52	1110701	0	2.44e-20
Hevea pauciflora	52	569082	P	52	1074726	0	2.44e-20
Hevea spruceana	52	436067	P	52	607771	0	2.02e-20
Hevea benthamiana	53	642162	F	53	659227	0	6.09e-21
Hevea benthamiana	53	759285	F	53	915314	0	6.09e-21
Hevea benthamiana	53	852483	F	53	915314	0	6.09e-21
Hevea camargoana	53	192548	F	53	747408	0	3.86e-21
Hevea camargoana	53	755669	F	53	1029085	0	3.86e-21
Hevea camargoana	53	89837	P	53	747408	0	3.86e-21
Hevea camargoana	53	162747	P	53	919126	0	3.86e-21
Hevea pauciflora	53	642166	F	53	659231	0	6.09e-21
Hevea pauciflora	53	759294	F	53	915323	0	6.09e-21
Hevea pauciflora	53	852492	F	53	915323	0	6.09e-21
Hevea spruceana	53	882478	F	53	899543	0	5.06e-21
Hevea benthamiana	54	26048	F	54	589295	0	1.52e-21
Hevea benthamiana	54	115030	F	54	148161	0	1.52e-21
Hevea benthamiana	54	115092	F	54	159137	0	1.52e-21
Hevea benthamiana	54	309613	F	54	722749	0	1.52e-21
Hevea benthamiana	54	309613	F	54	815947	0	1.52e-21
Hevea benthamiana	54	359971	F	54	1299749	0	1.52e-21
Hevea benthamiana	54	492241	F	54	519057	0	1.52e-21
Hevea benthamiana	54	1166659	F	54	1210704	0	1.52e-21
Hevea benthamiana	54	1177635	F	54	1210766	0	1.52e-21
Hevea benthamiana	54	26048	P	54	359971	0	1.52e-21
Hevea benthamiana	54	115030	P	54	1177635	0	1.52e-21
Hevea benthamiana	54	115092	P	54	1166659	0	1.52e-21
Hevea benthamiana	54	148161	P	54	1210766	0	1.52e-21
Hevea benthamiana	54	159137	P	54	1210704	0	1.52e-21
Hevea benthamiana	54	589295	P	54	1299749	0	1.52e-21
Hevea benthamiana	54	722749	P	54	1095700	0	1.52e-21
Hevea benthamiana	54	815947	P	54	1095700	0	1.52e-21
Hevea camargoana	54	803424	F	54	998952	0	9.66e-22
Hevea camargoana	54	837646	F	54	935333	0	9.66e-22
Hevea camargoana	54	146540	P	54	837646	0	9.66e-22
Hevea camargoana	54	360760	P	54	906042	0	9.66e-22
Hevea camargoana	54	494002	P	54	694402	0	9.66e-22
Hevea pauciflora	54	26040	F	54	589299	0	1.52e-21
Hevea pauciflora	54	115039	F	54	148170	0	1.52e-21
Hevea pauciflora	54	115101	F	54	159146	0	1.52e-21
Hevea pauciflora	54	309622	F	54	722758	0	1.52e-21
Hevea pauciflora	54	309622	F	54	815956	0	1.52e-21
Hevea pauciflora	54	359980	F	54	1299749	0	1.52e-21
Hevea pauciflora	54	492245	F	54	519061	0	1.52e-21
Hevea pauciflora	54	1166659	F	54	1210704	0	1.52e-21
Hevea pauciflora	54	1177635	F	54	1210766	0	1.52e-21
Hevea pauciflora	54	26040	P	54	359980	0	1.52e-21
Hevea pauciflora	54	115039	P	54	1177635	0	1.52e-21
Hevea pauciflora	54	115101	P	54	1166659	0	1.52e-21
Hevea pauciflora	54	148170	P	54	1210766	0	1.52e-21
Hevea pauciflora	54	159146	P	54	1210704	0	1.52e-21
Hevea pauciflora	54	589299	P	54	1299749	0	1.52e-21
Hevea pauciflora	54	722758	P	54	1095700	0	1.52e-21
Hevea pauciflora	54	815956	P	54	1095700	0	1.52e-21
Hevea spruceana	54	167531	F	54	594311	0	1.26e-21
Hevea spruceana	54	241018	F	54	505307	0	1.26e-21
Hevea spruceana	54	326607	F	54	505307	0	1.26e-21
Hevea spruceana	54	505307	F	54	733973	0	1.26e-21
Hevea spruceana	54	505307	F	54	822609	0	1.26e-21
Hevea spruceana	54	505307	F	54	1000624	0	1.26e-21
Hevea spruceana	54	594311	F	54	1127455	0	1.26e-21
Hevea spruceana	54	40524	P	54	929675	0	1.26e-21
Hevea spruceana	54	337581	P	54	505307	0	1.26e-21
Hevea spruceana	54	505307	P	54	663913	0	1.26e-21
Hevea spruceana	54	505307	P	54	744947	0	1.26e-21
Hevea benthamiana	55	517284	F	55	1124268	0	3.81e-22
Hevea benthamiana	55	281053	P	55	517284	0	3.81e-22
Hevea pauciflora	55	517288	F	55	1124268	0	3.81e-22
Hevea pauciflora	55	281062	P	55	517288	0	3.81e-22
Hevea spruceana	55	334007	F	55	826212	0	3.16e-22
Hevea spruceana	55	334007	F	55	1004228	0	3.16e-22
Hevea spruceana	55	741373	F	55	826212	0	3.16e-22
Hevea spruceana	55	741373	F	55	1004228	0	3.16e-22
Hevea spruceana	55	334007	P	55	660309	0	3.16e-22
Hevea spruceana	55	660309	P	55	741373	0	3.16e-22
Hevea benthamiana	56	70835	F	56	594183	0	9.52e-23
Hevea benthamiana	56	130018	F	56	1117168	0	9.52e-23
Hevea benthamiana	56	288143	F	56	1195776	0	9.52e-23
Hevea benthamiana	56	355081	F	56	1254959	0	9.52e-23
Hevea benthamiana	56	70835	P	56	355081	0	9.52e-23
Hevea benthamiana	56	130018	P	56	288143	0	9.52e-23
Hevea benthamiana	56	180200	P	56	436482	0	9.52e-23
Hevea benthamiana	56	233476	P	56	954668	0	9.52e-23
Hevea benthamiana	56	594183	P	56	1254959	0	9.52e-23
Hevea benthamiana	56	1117168	P	56	1195776	0	9.52e-23
Hevea camargoana	56	97202	F	56	229031	0	6.04e-23
Hevea camargoana	56	479074	F	56	914913	0	6.04e-23
Hevea camargoana	56	686036	F	56	745229	0	6.04e-23
Hevea camargoana	56	71083	P	56	672435	0	6.04e-23
Hevea camargoana	56	185180	P	56	229031	0	6.04e-23
Hevea camargoana	56	282307	P	56	672435	0	6.04e-23
Hevea camargoana	56	538257	P	56	842534	0	6.04e-23
Hevea pauciflora	56	70844	F	56	594187	0	9.52e-23
Hevea pauciflora	56	130027	F	56	1117168	0	9.52e-23
Hevea pauciflora	56	288152	F	56	1195776	0	9.52e-23
Hevea pauciflora	56	355090	F	56	1254958	0	9.52e-23
Hevea pauciflora	56	70844	P	56	355090	0	9.52e-23
Hevea pauciflora	56	130027	P	56	288152	0	9.52e-23
Hevea pauciflora	56	180209	P	56	436486	0	9.52e-23
Hevea pauciflora	56	233485	P	56	954674	0	9.52e-23
Hevea pauciflora	56	594187	P	56	1254958	0	9.52e-23
Hevea pauciflora	56	1117168	P	56	1195776	0	9.52e-23
Hevea spruceana	56	162641	F	56	549562	0	7.9e-23
Hevea spruceana	56	237685	F	56	840781	0	7.9e-23
Hevea spruceana	56	237685	F	56	1018797	0	7.9e-23
Hevea spruceana	56	549562	F	56	1122565	0	7.9e-23
Hevea spruceana	56	645739	F	56	667244	0	7.9e-23
Hevea spruceana	56	819276	F	56	840781	0	7.9e-23
Hevea spruceana	56	819276	F	56	1018797	0	7.9e-23
Hevea spruceana	56	237685	P	56	645739	0	7.9e-23
Hevea spruceana	56	255780	P	56	766010	0	7.9e-23
Hevea spruceana	56	490379	P	56	684483	0	7.9e-23
Hevea spruceana	56	490379	P	56	951134	0	7.9e-23
Hevea spruceana	56	645739	P	56	819276	0	7.9e-23
Hevea spruceana	56	667244	P	56	840781	0	7.9e-23
Hevea spruceana	56	667244	P	56	1018797	0	7.9e-23
Hevea benthamiana	57	11907	F	57	371011	0	2.38e-23
Hevea benthamiana	57	166602	F	57	641610	0	2.38e-23
Hevea benthamiana	57	371011	F	57	418903	0	2.38e-23
Hevea benthamiana	57	643259	F	57	906146	0	2.38e-23
Hevea benthamiana	57	928740	F	57	1034359	0	2.38e-23
Hevea camargoana	57	92171	F	57	169743	0	1.51e-23
Hevea camargoana	57	92171	F	57	582568	0	1.51e-23
Hevea camargoana	57	112638	F	57	190210	0	1.51e-23
Hevea camargoana	57	215433	F	57	1028533	0	1.51e-23
Hevea camargoana	57	92171	P	57	112638	0	1.51e-23
Hevea camargoana	57	169743	P	57	190210	0	1.51e-23
Hevea camargoana	57	190210	P	57	582568	0	1.51e-23
Hevea pauciflora	57	11899	F	57	371020	0	2.38e-23
Hevea pauciflora	57	166611	F	57	641614	0	2.38e-23
Hevea pauciflora	57	371020	F	57	418912	0	2.38e-23
Hevea pauciflora	57	643263	F	57	906155	0	2.38e-23
Hevea pauciflora	57	928746	F	57	1034359	0	2.38e-23
Hevea spruceana	57	11907	F	57	178571	0	1.98e-23
Hevea spruceana	57	66161	P	57	619832	0	1.98e-23
Hevea spruceana	57	245768	P	57	898442	0	1.98e-23
Hevea spruceana	57	752412	P	57	900091	0	1.98e-23
Hevea benthamiana	59	450394	F	59	674042	0	1.49e-24
Hevea benthamiana	59	490405	P	59	956014	0	1.49e-24
Hevea camargoana	59	770489	F	59	946080	0	9.43e-25
Hevea camargoana	59	358924	P	59	673781	0	9.43e-25
Hevea pauciflora	59	450398	F	59	674057	0	1.49e-24
Hevea pauciflora	59	490409	P	59	956020	0	1.49e-24
Hevea spruceana	59	269692	P	59	867655	0	1.24e-24
Hevea benthamiana	60	159298	F	60	267733	0	3.72e-25
Hevea benthamiana	60	1137583	F	60	1166492	0	3.72e-25
Hevea benthamiana	60	159298	P	60	1137583	0	3.72e-25
Hevea benthamiana	60	267733	P	60	1166492	0	3.72e-25
Hevea pauciflora	60	159307	F	60	267742	0	3.72e-25
Hevea pauciflora	60	1137583	F	60	1166492	0	3.72e-25
Hevea pauciflora	60	159307	P	60	1137583	0	3.72e-25
Hevea pauciflora	60	267742	P	60	1166492	0	3.72e-25
Hevea spruceana	60	240851	F	60	447352	0	3.09e-25
Hevea spruceana	60	240851	F	60	704898	0	3.09e-25
Hevea spruceana	60	240851	F	60	971549	0	3.09e-25
Hevea spruceana	60	326440	F	60	447352	0	3.09e-25
Hevea spruceana	60	326440	F	60	704898	0	3.09e-25
Hevea spruceana	60	326440	F	60	971549	0	3.09e-25
Hevea spruceana	60	447352	F	60	733806	0	3.09e-25
Hevea spruceana	60	447352	F	60	822442	0	3.09e-25
Hevea spruceana	60	447352	F	60	1000457	0	3.09e-25
Hevea spruceana	60	704898	F	60	733806	0	3.09e-25
Hevea spruceana	60	704898	F	60	822442	0	3.09e-25
Hevea spruceana	60	704898	F	60	1000457	0	3.09e-25
Hevea spruceana	60	733806	F	60	971549	0	3.09e-25
Hevea spruceana	60	822442	F	60	971549	0	3.09e-25
Hevea spruceana	60	971549	F	60	1000457	0	3.09e-25
Hevea spruceana	60	337742	P	60	447352	0	3.09e-25
Hevea spruceana	60	337742	P	60	704898	0	3.09e-25
Hevea spruceana	60	337742	P	60	971549	0	3.09e-25
Hevea spruceana	60	447352	P	60	664074	0	3.09e-25
Hevea spruceana	60	447352	P	60	745108	0	3.09e-25
Hevea spruceana	60	664074	P	60	704898	0	3.09e-25
Hevea spruceana	60	664074	P	60	971549	0	3.09e-25
Hevea spruceana	60	704898	P	60	745108	0	3.09e-25
Hevea spruceana	60	745108	P	60	971549	0	3.09e-25
Hevea benthamiana	61	61363	F	61	245155	0	9.3e-26
Hevea benthamiana	61	783250	F	61	1175713	0	9.3e-26
Hevea benthamiana	61	150076	P	61	783250	0	9.3e-26
Hevea benthamiana	61	245155	P	61	1264426	0	9.3e-26
Hevea camargoana	61	458653	F	61	547726	0	5.89e-26
Hevea camargoana	61	162307	P	61	919560	0	5.89e-26
Hevea camargoana	61	293986	P	61	547726	0	5.89e-26
Hevea pauciflora	61	61372	F	61	245164	0	9.3e-26
Hevea pauciflora	61	783259	F	61	1175713	0	9.3e-26
Hevea pauciflora	61	150085	P	61	783259	0	9.3e-26
Hevea pauciflora	61	245164	P	61	1264426	0	9.3e-26
Hevea spruceana	61	469934	F	61	559031	0	7.72e-26
Hevea spruceana	61	286601	P	61	565970	0	7.72e-26
Hevea benthamiana	62	223779	F	62	295685	0	2.32e-26
Hevea benthamiana	62	223779	P	62	1109620	0	2.32e-26
Hevea benthamiana	62	615888	P	62	656188	0	2.32e-26
Hevea camargoana	62	190205	F	62	649468	0	1.47e-26
Hevea camargoana	62	92171	P	62	649468	0	1.47e-26
Hevea pauciflora	62	223788	F	62	295694	0	2.32e-26
Hevea pauciflora	62	223788	P	62	1109620	0	2.32e-26
Hevea pauciflora	62	615892	P	62	656192	0	2.32e-26
Hevea spruceana	62	227988	P	62	943586	0	1.93e-26
Hevea spruceana	62	809579	P	62	943586	0	1.93e-26
Hevea benthamiana	63	80894	F	63	303045	0	5.81e-27
Hevea benthamiana	63	631542	F	63	1115386	0	5.81e-27
Hevea benthamiana	63	633623	F	63	1224670	0	5.81e-27
Hevea benthamiana	63	1102259	F	63	1244893	0	5.81e-27
Hevea benthamiana	63	80894	P	63	1102259	0	5.81e-27
Hevea benthamiana	63	101117	P	63	633623	0	5.81e-27
Hevea benthamiana	63	289918	P	63	631542	0	5.81e-27
Hevea benthamiana	63	303045	P	63	1244893	0	5.81e-27
Hevea camargoana	63	507968	F	63	1020546	0	3.68e-27
Hevea camargoana	63	528191	P	63	992384	0	3.68e-27
Hevea camargoana	63	916687	P	63	1018465	0	3.68e-27
Hevea pauciflora	63	80903	F	63	303054	0	5.81e-27
Hevea pauciflora	63	631546	F	63	1115386	0	5.81e-27
Hevea pauciflora	63	633627	F	63	1224670	0	5.81e-27
Hevea pauciflora	63	1102259	F	63	1244892	0	5.81e-27
Hevea pauciflora	63	80903	P	63	1102259	0	5.81e-27
Hevea pauciflora	63	101126	P	63	633627	0	5.81e-27
Hevea pauciflora	63	289927	P	63	631546	0	5.81e-27
Hevea pauciflora	63	303054	P	63	1244892	0	5.81e-27
Hevea spruceana	63	539496	F	63	936234	0	4.82e-27
Hevea spruceana	63	519273	P	63	908072	0	4.82e-27
Hevea spruceana	63	682701	P	63	910153	0	4.82e-27
Hevea spruceana	63	910153	P	63	949352	0	4.82e-27
Hevea benthamiana	64	12166	F	64	529644	0	1.45e-27
Hevea benthamiana	64	529644	P	64	1313621	0	1.45e-27
Hevea pauciflora	64	12158	F	64	529648	0	1.45e-27
Hevea pauciflora	64	529648	P	64	1313621	0	1.45e-27
Hevea benthamiana	65	194449	F	65	1310645	0	3.63e-28
Hevea benthamiana	65	357768	F	65	903444	0	3.63e-28
Hevea benthamiana	65	391098	F	65	1310645	0	3.63e-28
Hevea benthamiana	65	432269	F	65	564695	0	3.63e-28
Hevea benthamiana	65	8626	P	65	468978	0	3.63e-28
Hevea benthamiana	65	15141	P	65	194449	0	3.63e-28
Hevea benthamiana	65	15141	P	65	391098	0	3.63e-28
Hevea benthamiana	65	591487	P	65	903444	0	3.63e-28
Hevea camargoana	65	32068	F	65	155837	0	2.3e-28
Hevea camargoana	65	155837	F	65	243280	0	2.3e-28
Hevea camargoana	65	155837	F	65	422998	0	2.3e-28
Hevea camargoana	65	180963	F	65	704558	0	2.3e-28
Hevea camargoana	65	593789	F	65	704558	0	2.3e-28
Hevea camargoana	65	704558	F	65	809449	0	2.3e-28
Hevea camargoana	65	8626	P	65	964664	0	2.3e-28
Hevea camargoana	65	32068	P	65	926025	0	2.3e-28
Hevea camargoana	65	101410	P	65	704558	0	2.3e-28
Hevea camargoana	65	243280	P	65	926025	0	2.3e-28
Hevea camargoana	65	399554	P	65	964664	0	2.3e-28
Hevea camargoana	65	422998	P	65	926025	0	2.3e-28
Hevea pauciflora	65	194458	F	65	1310645	0	3.63e-28
Hevea pauciflora	65	357777	F	65	903453	0	3.63e-28
Hevea pauciflora	65	391107	F	65	1310645	0	3.63e-28
Hevea pauciflora	65	432273	F	65	564699	0	3.63e-28
Hevea pauciflora	65	8618	P	65	468982	0	3.63e-28
Hevea pauciflora	65	15133	P	65	194458	0	3.63e-28
Hevea pauciflora	65	15133	P	65	391107	0	3.63e-28
Hevea pauciflora	65	45526	P	65	1280251	0	3.63e-28
Hevea pauciflora	65	591491	P	65	903453	0	3.63e-28
Hevea spruceana	65	198658	F	65	605207	0	3.02e-28
Hevea spruceana	65	386911	F	65	577037	0	3.02e-28
Hevea spruceana	65	605207	F	65	780249	0	3.02e-28
Hevea spruceana	65	8626	P	65	288276	0	3.02e-28
Hevea spruceana	65	46549	P	65	1152044	0	3.02e-28
Hevea camargoana	66	98096	F	66	597236	0	5.76e-29
Hevea camargoana	66	98096	F	66	812896	0	5.76e-29
Hevea camargoana	66	184276	P	66	597236	0	5.76e-29
Hevea camargoana	66	184276	P	66	812896	0	5.76e-29
Hevea benthamiana	67	968761	F	67	968782	0	2.27e-29
Hevea benthamiana	67	761450	P	67	968269	0	2.27e-29
Hevea camargoana	67	686528	F	67	686549	0	1.44e-29
Hevea camargoana	67	686865	P	67	986680	0	1.44e-29
Hevea pauciflora	67	968767	F	67	968788	0	2.27e-29
Hevea pauciflora	67	761459	P	67	968275	0	2.27e-29
Hevea spruceana	67	242944	F	67	826340	0	1.88e-29
Hevea spruceana	67	242944	F	67	1004356	0	1.88e-29
Hevea spruceana	67	335641	F	67	660169	0	1.88e-29
Hevea spruceana	67	384254	F	67	659340	0	1.88e-29
Hevea spruceana	67	659832	F	67	659853	0	1.88e-29
Hevea spruceana	67	660169	F	67	661974	0	1.88e-29
Hevea spruceana	67	660169	F	67	743007	0	1.88e-29
Hevea spruceana	67	824535	F	67	826340	0	1.88e-29
Hevea spruceana	67	824535	F	67	1004356	0	1.88e-29
Hevea spruceana	67	826340	F	67	1002551	0	1.88e-29
Hevea spruceana	67	826656	F	67	826677	0	1.88e-29
Hevea spruceana	67	826656	F	67	1004693	0	1.88e-29
Hevea spruceana	67	826677	F	67	1004672	0	1.88e-29
Hevea spruceana	67	1002551	F	67	1004356	0	1.88e-29
Hevea spruceana	67	1004672	F	67	1004693	0	1.88e-29
Hevea spruceana	67	242944	P	67	660169	0	1.88e-29
Hevea spruceana	67	335641	P	67	826340	0	1.88e-29
Hevea spruceana	67	335641	P	67	1004356	0	1.88e-29
Hevea spruceana	67	384254	P	67	827169	0	1.88e-29
Hevea spruceana	67	384254	P	67	1005185	0	1.88e-29
Hevea spruceana	67	659832	P	67	826656	0	1.88e-29
Hevea spruceana	67	659832	P	67	1004672	0	1.88e-29
Hevea spruceana	67	659853	P	67	826677	0	1.88e-29
Hevea spruceana	67	659853	P	67	1004693	0	1.88e-29
Hevea spruceana	67	660169	P	67	824535	0	1.88e-29
Hevea spruceana	67	660169	P	67	1002551	0	1.88e-29
Hevea spruceana	67	661974	P	67	826340	0	1.88e-29
Hevea spruceana	67	661974	P	67	1004356	0	1.88e-29
Hevea spruceana	67	743007	P	67	826340	0	1.88e-29
Hevea spruceana	67	743007	P	67	1004356	0	1.88e-29
Hevea benthamiana	68	883430	F	68	1200360	0	5.68e-30
Hevea benthamiana	68	932925	F	68	1200360	0	5.68e-30
Hevea benthamiana	68	125422	P	68	883430	0	5.68e-30
Hevea benthamiana	68	125422	P	68	932925	0	5.68e-30
Hevea camargoana	68	483658	F	68	650692	0	3.6e-30
Hevea pauciflora	68	883439	F	68	1200360	0	5.68e-30
Hevea pauciflora	68	932931	F	68	1200360	0	5.68e-30
Hevea pauciflora	68	125431	P	68	883439	0	5.68e-30
Hevea pauciflora	68	125431	P	68	932931	0	5.68e-30
Hevea spruceana	68	494963	F	68	624020	0	4.71e-30
Hevea spruceana	68	494963	P	68	1040504	0	4.71e-30
Hevea benthamiana	69	221452	P	69	1001381	0	1.42e-30
Hevea pauciflora	69	221461	P	69	1001381	0	1.42e-30
Hevea spruceana	69	99127	F	69	225661	0	1.18e-30
Hevea spruceana	69	99127	F	69	807252	0	1.18e-30
Hevea spruceana	69	225661	F	69	1059051	0	1.18e-30
Hevea spruceana	69	807252	F	69	1059051	0	1.18e-30
Hevea spruceana	70	326715	F	70	822716	0	2.94e-31
Hevea spruceana	70	734081	F	70	822716	0	2.94e-31
Hevea spruceana	70	326715	P	70	663790	0	2.94e-31
Hevea spruceana	70	663790	P	70	734081	0	2.94e-31
Hevea benthamiana	71	519315	P	71	564650	0	8.87e-32
Hevea camargoana	71	704513	F	71	905767	0	5.62e-32
Hevea pauciflora	71	519319	P	71	564654	0	8.87e-32
Hevea spruceana	71	1152083	P	71	1197419	0	7.36e-32
Hevea camargoana	72	88237	F	72	616304	0	1.41e-32
Hevea camargoana	72	194129	P	72	616304	0	1.41e-32
Hevea spruceana	72	120806	F	72	120866	0	1.84e-32
Hevea spruceana	72	120806	F	72	1080790	0	1.84e-32
Hevea spruceana	72	120866	F	72	1080730	0	1.84e-32
Hevea spruceana	72	241123	F	72	326713	0	1.84e-32
Hevea spruceana	72	241123	F	72	734079	0	1.84e-32
Hevea spruceana	72	1080730	F	72	1080790	0	1.84e-32
Hevea benthamiana	74	863200	P	74	997757	0	1.39e-33
Hevea camargoana	74	208320	F	74	1036910	0	8.78e-34
Hevea camargoana	74	11941	P	74	1036910	0	8.78e-34
Hevea camargoana	74	52928	P	74	982024	0	8.78e-34
Hevea camargoana	74	74044	P	74	1036910	0	8.78e-34
Hevea camargoana	74	402869	P	74	1036910	0	8.78e-34
Hevea pauciflora	74	863209	P	74	997757	0	1.39e-33
Hevea spruceana	74	102746	F	74	128024	0	1.15e-33
Hevea spruceana	74	102746	F	74	1087948	0	1.15e-33
Hevea spruceana	74	128024	F	74	1062670	0	1.15e-33
Hevea spruceana	74	1062670	F	74	1087948	0	1.15e-33
Hevea benthamiana	75	697246	F	75	1167084	0	3.46e-34
Hevea benthamiana	75	742004	F	75	882211	0	3.46e-34
Hevea benthamiana	75	742004	F	75	931706	0	3.46e-34
Hevea benthamiana	75	790444	F	75	1167084	0	3.46e-34
Hevea benthamiana	75	835202	F	75	882211	0	3.46e-34
Hevea benthamiana	75	835202	F	75	931706	0	3.46e-34
Hevea benthamiana	75	158691	P	75	697246	0	3.46e-34
Hevea benthamiana	75	158691	P	75	790444	0	3.46e-34
Hevea camargoana	75	112638	F	75	649473	0	2.2e-34
Hevea camargoana	75	169725	P	75	649473	0	2.2e-34
Hevea camargoana	75	582550	P	75	649473	0	2.2e-34
Hevea pauciflora	75	697255	F	75	1167084	0	3.46e-34
Hevea pauciflora	75	742013	F	75	882220	0	3.46e-34
Hevea pauciflora	75	742013	F	75	931712	0	3.46e-34
Hevea pauciflora	75	790453	F	75	1167084	0	3.46e-34
Hevea pauciflora	75	835211	F	75	882220	0	3.46e-34
Hevea pauciflora	75	835211	F	75	931712	0	3.46e-34
Hevea pauciflora	75	158700	P	75	697255	0	3.46e-34
Hevea pauciflora	75	158700	P	75	790453	0	3.46e-34
Hevea spruceana	75	386976	F	75	577101	0	2.88e-34
Hevea spruceana	75	403692	F	75	1041716	0	2.88e-34
Hevea spruceana	75	403692	P	75	622801	0	2.88e-34
Hevea camargoana	78	59059	F	78	646349	0	3.43e-36
Hevea camargoana	78	270283	F	78	646349	0	3.43e-36
Hevea spruceana	79	347939	F	79	1147647	0	1.12e-36
Hevea spruceana	79	316225	P	79	1147647	0	1.12e-36
Hevea benthamiana	80	721020	F	80	1209941	0	3.38e-37
Hevea benthamiana	80	814218	F	80	1209941	0	3.38e-37
Hevea benthamiana	80	115829	P	80	721020	0	3.38e-37
Hevea benthamiana	80	115829	P	80	814218	0	3.38e-37
Hevea camargoana	80	493239	F	80	801695	0	2.14e-37
Hevea pauciflora	80	721029	F	80	1209941	0	3.38e-37
Hevea pauciflora	80	814227	F	80	1209941	0	3.38e-37
Hevea pauciflora	80	115838	P	80	721029	0	3.38e-37
Hevea pauciflora	80	115838	P	80	814227	0	3.38e-37
Hevea spruceana	80	38795	F	80	504544	0	2.81e-37
Hevea benthamiana	81	272383	F	81	616666	0	8.46e-38
Hevea benthamiana	81	616666	P	81	1132912	0	8.46e-38
Hevea pauciflora	81	272392	F	81	616670	0	8.46e-38
Hevea pauciflora	81	45899	P	81	1279871	0	8.46e-38
Hevea pauciflora	81	616670	P	81	1132912	0	8.46e-38
Hevea camargoana	82	73887	F	82	316564	0	1.34e-38
Hevea camargoana	82	208469	F	82	436049	0	1.34e-38
Hevea camargoana	82	646486	F	82	988033	0	1.34e-38
Hevea camargoana	82	73887	P	82	436049	0	1.34e-38
Hevea camargoana	82	208469	P	82	316564	0	1.34e-38
Hevea camargoana	83	163155	P	83	918688	0	3.35e-39
Hevea benthamiana	84	231393	F	84	749133	0	1.32e-39
Hevea benthamiana	84	231393	F	84	842331	0	1.32e-39
Hevea benthamiana	84	436516	P	84	881140	0	1.32e-39
Hevea camargoana	84	69000	F	84	119767	0	8.38e-40
Hevea camargoana	84	119767	F	84	280224	0	8.38e-40
Hevea camargoana	84	185214	F	84	859183	0	8.38e-40
Hevea camargoana	84	69000	P	84	575412	0	8.38e-40
Hevea camargoana	84	97140	P	84	859183	0	8.38e-40
Hevea camargoana	84	280224	P	84	575412	0	8.38e-40
Hevea pauciflora	84	231402	F	84	749142	0	1.32e-39
Hevea pauciflora	84	231402	F	84	842340	0	1.32e-39
Hevea pauciflora	84	436520	P	84	881149	0	1.32e-39
Hevea spruceana	84	396554	F	84	669299	0	1.1e-39
Hevea spruceana	84	145964	P	84	255814	0	1.1e-39
Hevea spruceana	84	235602	P	84	396554	0	1.1e-39
Hevea spruceana	84	255814	P	84	1105888	0	1.1e-39
Hevea spruceana	84	396554	P	84	817193	0	1.1e-39
Hevea benthamiana	87	206966	F	87	759543	0	2.06e-41
Hevea benthamiana	87	206966	F	87	852741	0	2.06e-41
Hevea camargoana	87	44580	P	87	747116	0	1.31e-41
Hevea camargoana	87	161948	P	87	919893	0	1.31e-41
Hevea camargoana	87	255797	P	87	747116	0	1.31e-41
Hevea pauciflora	87	206975	F	87	759552	0	2.06e-41
Hevea pauciflora	87	206975	F	87	852750	0	2.06e-41
Hevea spruceana	87	211175	P	87	386141	0	1.71e-41
Hevea spruceana	87	386141	P	87	792766	0	1.71e-41
[truncated: 322 more rows]

## Sheet: Table_S10
Supplementary Table S10 Hevea mitochondrial genomes tandem repeats analysis
Species	Indices	Period Size	Copy Number	Consensus Size	Percent Matches	Percent Indels	Score	A	C	G	T	Entropy(0-2)
Hevea pauciflora	49618--49652	5	7	5	100	0	70	20	0	0	80	0.72
Hevea pauciflora	53771--53795	5	5	5	100	0	50	80	20	0	0	0.72
Hevea pauciflora	173334--173367	17	2.1	16	89	10	52	23	35	5	35	1.79
Hevea pauciflora	175258--175290	11	3.1	11	86	8	50	18	24	9	48	1.76
Hevea pauciflora	175615--175662	23	2.1	23	100	0	96	31	12	12	43	1.8
Hevea pauciflora	177900--177941	21	2	21	100	0	84	28	28	9	33	1.88
Hevea pauciflora	178285--178309	5	5	5	100	0	50	40	0	0	60	0.97
Hevea pauciflora	182904--182947	19	2.3	19	92	0	70	25	22	22	29	1.99
Hevea pauciflora	186586--186663	27	2.9	28	80	12	92	21	14	42	21	1.88
Hevea pauciflora	188380--188455	31	2.3	35	82	17	124	31	15	10	42	1.81
Hevea pauciflora	188390--188463	31	2.4	31	100	0	148	27	16	14	41	1.87
Hevea pauciflora	221650--221685	18	2	18	94	0	63	19	16	8	55	1.66
Hevea pauciflora	221848--221880	13	2.4	14	90	5	50	69	9	0	21	1.15
Hevea pauciflora	286244--286279	18	2	18	100	0	72	44	11	11	33	1.75
Hevea pauciflora	306819--306844	6	4.3	6	100	0	52	50	0	0	50	1
Hevea pauciflora	320611--320643	17	1.9	17	93	0	57	12	21	33	33	1.9
Hevea pauciflora	332276--332341	33	2	33	100	0	132	33	30	12	24	1.91
Hevea pauciflora	348888--348921	16	2.1	16	94	0	59	32	14	0	52	1.42
Hevea pauciflora	349251--349312	18	3.1	18	76	24	70	61	4	11	22	1.48
Hevea pauciflora	349257--349315	24	2.5	23	91	5	100	62	3	13	20	1.45
Hevea pauciflora	349262--349305	13	3.5	13	75	12	56	61	4	11	22	1.48
Hevea pauciflora	349240--349315	24	2.8	27	72	24	70	59	6	11	22	1.55
Hevea pauciflora	349800--349825	12	2.2	12	100	0	52	84	0	7	7	0.77
Hevea pauciflora	364566--364601	18	2	18	94	0	63	27	8	5	58	1.5
Hevea pauciflora	364568--364606	18	2.2	18	86	4	53	28	10	5	56	1.54
Hevea pauciflora	378447--378489	13	3.2	13	87	9	52	58	6	27	6	1.5
Hevea pauciflora	419893--419920	14	2	14	100	0	56	50	14	7	28	1.69
Hevea pauciflora	422467--422522	29	1.9	29	92	0	94	25	23	17	33	1.96
Hevea pauciflora	425460--425489	12	2.5	12	94	0	51	46	10	20	23	1.8
Hevea pauciflora	502395--502521	68	1.9	68	86	0	182	21	14	14	49	1.79
Hevea pauciflora	581608--581647	16	2.5	16	95	0	71	55	0	0	45	0.99
Hevea pauciflora	603642--603788	69	2.1	69	84	2	188	19	18	16	46	1.85
Hevea pauciflora	613161--613185	5	5	5	100	0	50	80	0	0	20	0.72
Hevea pauciflora	613277--613303	6	4.5	6	100	0	54	33	18	14	33	1.92
Hevea pauciflora	628262--628295	17	2	17	88	0	50	44	8	32	14	1.76
Hevea pauciflora	644246--644278	14	2.3	15	89	5	50	54	9	24	12	1.66
Hevea pauciflora	646027--646058	16	2	16	100	0	64	37	12	18	31	1.88
Hevea pauciflora	646512--646545	17	2	17	100	0	68	58	11	29	0	1.33
Hevea pauciflora	648054--648081	6	4.7	6	100	0	56	46	0	0	53	1
Hevea pauciflora	662513--662608	45	2.1	45	98	0	183	15	26	6	52	1.66
Hevea pauciflora	683870--683909	21	1.9	21	94	0	71	27	22	12	37	1.9
Hevea pauciflora	695099--695143	14	3.2	14	90	6	65	48	4	2	44	1.35
Hevea pauciflora	721460--721493	17	2	17	88	0	50	44	8	32	14	1.76
Hevea pauciflora	737444--737476	14	2.3	15	89	5	50	54	9	24	12	1.66
Hevea pauciflora	739225--739256	16	2	16	100	0	64	37	12	18	31	1.88
Hevea pauciflora	739710--739743	17	2	17	100	0	68	58	11	29	0	1.33
Hevea pauciflora	741252--741279	6	4.7	6	100	0	56	46	0	0	53	1
Hevea pauciflora	755711--755806	45	2.1	45	98	0	183	15	26	6	52	1.66
Hevea pauciflora	777098--777164	30	2.3	30	94	5	120	38	19	11	29	1.88
Hevea pauciflora	807487--807535	20	2.3	23	89	10	77	22	28	12	36	1.9
Hevea pauciflora	827539--827574	18	2	18	100	0	72	38	5	5	50	1.49
Hevea pauciflora	832902--832948	23	2	23	95	0	85	21	14	8	55	1.66
Hevea pauciflora	848298--848355	28	2	29	93	6	100	13	31	17	37	1.89
Hevea pauciflora	856982--857030	20	2.3	23	89	10	77	22	28	12	36	1.9
Hevea pauciflora	876619--876667	15	3.4	15	73	21	59	8	22	4	65	1.37
Hevea pauciflora	876615--876668	28	1.9	28	100	0	108	7	25	3	62	1.38
Hevea pauciflora	883346--883381	18	1.9	19	88	5	56	19	27	30	22	1.98
Hevea pauciflora	889230--889330	21	4.8	21	97	0	184	27	13	33	24	1.94
Hevea pauciflora	899742--899766	13	1.9	13	100	0	50	16	32	12	40	1.84
Hevea pauciflora	903761--903787	14	1.9	14	100	0	54	51	7	14	25	1.68
Hevea pauciflora	906106--906142	19	1.9	19	94	0	65	48	18	13	18	1.8
Hevea pauciflora	958962--959019	30	1.9	30	85	0	80	36	17	25	20	1.94
Hevea pauciflora	960546--960582	18	2.1	18	89	0	56	13	13	18	54	1.71
Hevea pauciflora	962501--962559	31	1.9	31	93	6	102	37	15	22	25	1.93
Hevea pauciflora	969607--969631	5	5	5	100	0	50	0	0	20	80	0.72
Hevea pauciflora	1023626--1023654	15	1.9	15	100	0	58	93	0	6	0	0.36
Hevea pauciflora	1024445--1024477	13	2.4	14	90	5	50	21	0	9	69	1.15
Hevea pauciflora	1024640--1024675	18	2	18	94	0	63	55	8	16	19	1.66
Hevea pauciflora	1057862--1057935	31	2.4	31	100	0	148	41	14	16	27	1.87
Hevea pauciflora	1059662--1059739	27	2.9	28	80	12	92	21	42	14	21	1.88
Hevea pauciflora	1063378--1063421	19	2.3	19	92	0	70	29	22	22	25	1.99
Hevea pauciflora	1068016--1068040	5	5	5	100	0	50	60	0	0	40	0.97
Hevea pauciflora	1068384--1068425	21	2	21	100	0	84	33	9	28	28	1.88
Hevea pauciflora	1070663--1070710	23	2.1	23	100	0	96	43	12	12	31	1.8
Hevea pauciflora	1071035--1071067	11	3.1	11	86	4	50	48	9	24	18	1.76
Hevea pauciflora	1092170--1092224	28	2	28	100	0	110	38	18	10	32	1.85
Hevea pauciflora	1104280--1104312	16	2.1	16	94	0	57	30	15	6	48	1.69
Hevea pauciflora	1122333--1122365	17	1.9	17	93	0	57	33	33	21	12	1.9
Hevea pauciflora	1136132--1136157	6	4.3	6	100	0	52	50	0	0	50	1
Hevea pauciflora	1136722--1136757	18	2	18	100	0	72	44	11	27	16	1.82
Hevea pauciflora	1162580--1162631	27	1.9	27	92	0	86	30	15	21	32	1.94
Hevea pauciflora	1162985--1163019	18	1.9	18	88	0	52	45	11	34	8	1.71
Hevea pauciflora	1163166--1163246	40	2	40	97	0	153	22	33	4	39	1.75
Hevea pauciflora	1272056--1272080	5	5	5	100	0	50	0	0	20	80	0.72
Hevea pauciflora	1276199--1276233	5	7	5	100	0	70	80	0	0	20	0.72
Hevea benthamiana	49618--49652	5	7	5	100	0	70	20	0	0	80	0.72
Hevea benthamiana	53771--53795	5	5	5	100	0	50	80	20	0	0	0.72
Hevea benthamiana	173334--173367	17	2.1	16	89	10	52	23	35	5	35	1.79
Hevea benthamiana	175258--175290	11	3.1	11	86	8	50	18	24	9	48	1.76
Hevea benthamiana	175615--175662	23	2.1	23	100	0	96	31	12	12	43	1.8
Hevea benthamiana	177900--177941	21	2	21	100	0	84	28	28	9	33	1.88
Hevea benthamiana	178285--178309	5	5	5	100	0	50	40	0	0	60	0.97
Hevea benthamiana	182904--182947	19	2.3	19	92	0	70	25	22	22	29	1.99
Hevea benthamiana	186586--186663	27	2.9	28	80	12	92	21	14	42	21	1.88
Hevea benthamiana	188380--188455	31	2.3	35	82	17	124	31	15	10	42	1.81
Hevea benthamiana	188390--188463	31	2.4	31	100	0	148	27	16	14	41	1.87
Hevea benthamiana	221650--221685	18	2	18	94	0	63	19	16	8	55	1.66
Hevea benthamiana	221848--221880	13	2.4	14	90	5	50	69	9	0	21	1.15
Hevea benthamiana	286244--286279	18	2	18	100	0	72	44	11	11	33	1.75
Hevea benthamiana	306819--306844	6	4.3	6	100	0	52	50	0	0	50	1
Hevea benthamiana	320611--320643	17	1.9	17	93	0	57	12	21	33	33	1.9
Hevea benthamiana	332276--332341	33	2	33	100	0	132	33	30	12	24	1.91
Hevea benthamiana	348888--348921	16	2.1	16	94	0	59	32	14	0	52	1.42
Hevea benthamiana	349251--349312	18	3.1	18	76	24	70	61	4	11	22	1.48
Hevea benthamiana	349257--349315	24	2.5	23	91	5	100	62	3	13	20	1.45
Hevea benthamiana	349262--349305	13	3.5	13	75	12	56	61	4	11	22	1.48
Hevea benthamiana	349240--349315	24	2.8	27	72	24	70	59	6	11	22	1.55
Hevea benthamiana	349800--349825	12	2.2	12	100	0	52	84	0	7	7	0.77
Hevea benthamiana	364566--364601	18	2	18	94	0	63	27	8	5	58	1.5
Hevea benthamiana	364568--364606	18	2.2	18	86	4	53	28	10	5	56	1.54
Hevea benthamiana	378447--378489	13	3.2	13	87	9	52	58	6	27	6	1.5
Hevea benthamiana	419893--419920	14	2	14	100	0	56	50	14	7	28	1.69
Hevea benthamiana	422467--422522	29	1.9	29	92	0	94	25	23	17	33	1.96
Hevea benthamiana	425460--425489	12	2.5	12	94	0	51	46	10	20	23	1.8
Hevea benthamiana	502395--502521	68	1.9	68	86	0	182	21	14	14	49	1.79
Hevea benthamiana	581608--581647	16	2.5	16	95	0	71	55	0	0	45	0.99
Hevea benthamiana	603642--603788	69	2.1	69	84	2	188	19	18	16	46	1.85
Hevea benthamiana	613161--613185	5	5	5	100	0	50	80	0	0	20	0.72
Hevea benthamiana	613277--613303	6	4.5	6	100	0	54	33	18	14	33	1.92
Hevea benthamiana	628262--628295	17	2	17	88	0	50	44	8	32	14	1.76
Hevea benthamiana	644246--644278	14	2.3	15	89	5	50	54	9	24	12	1.66
Hevea benthamiana	646027--646058	16	2	16	100	0	64	37	12	18	31	1.88
Hevea benthamiana	646512--646545	17	2	17	100	0	68	58	11	29	0	1.33
Hevea benthamiana	648054--648081	6	4.7	6	100	0	56	46	0	0	53	1
Hevea benthamiana	662513--662608	45	2.1	45	98	0	183	15	26	6	52	1.66
Hevea benthamiana	683870--683909	21	1.9	21	94	0	71	27	22	12	37	1.9
Hevea benthamiana	695099--695143	14	3.2	14	90	6	65	48	4	2	44	1.35
Hevea benthamiana	721460--721493	17	2	17	88	0	50	44	8	32	14	1.76
Hevea benthamiana	737444--737476	14	2.3	15	89	5	50	54	9	24	12	1.66
Hevea benthamiana	739225--739256	16	2	16	100	0	64	37	12	18	31	1.88
Hevea benthamiana	739710--739743	17	2	17	100	0	68	58	11	29	0	1.33
Hevea benthamiana	741252--741279	6	4.7	6	100	0	56	46	0	0	53	1
Hevea benthamiana	755711--755806	45	2.1	45	98	0	183	15	26	6	52	1.66
Hevea benthamiana	777098--777164	30	2.3	30	94	5	120	38	19	11	29	1.88
Hevea benthamiana	807487--807535	20	2.3	23	89	10	77	22	28	12	36	1.9
Hevea benthamiana	827539--827574	18	2	18	100	0	72	38	5	5	50	1.49
Hevea benthamiana	832902--832948	23	2	23	95	0	85	21	14	8	55	1.66
Hevea benthamiana	848298--848355	28	2	29	93	6	100	13	31	17	37	1.89
Hevea benthamiana	856982--857030	20	2.3	23	89	10	77	22	28	12	36	1.9
Hevea benthamiana	876619--876667	15	3.4	15	73	21	59	8	22	4	65	1.37
Hevea benthamiana	876615--876668	28	1.9	28	100	0	108	7	25	3	62	1.38
Hevea benthamiana	883346--883381	18	1.9	19	88	5	56	19	27	30	22	1.98
Hevea benthamiana	889230--889330	21	4.8	21	97	0	184	27	13	33	24	1.94
Hevea benthamiana	899742--899766	13	1.9	13	100	0	50	16	32	12	40	1.84
Hevea benthamiana	903761--903787	14	1.9	14	100	0	54	51	7	14	25	1.68
Hevea benthamiana	906106--906142	19	1.9	19	94	0	65	48	18	13	18	1.8
Hevea benthamiana	958962--959019	30	1.9	30	85	0	80	36	17	25	20	1.94
Hevea benthamiana	960546--960582	18	2.1	18	89	0	56	13	13	18	54	1.71
Hevea benthamiana	962501--962559	31	1.9	31	93	6	102	37	15	22	25	1.93
Hevea benthamiana	969607--969631	5	5	5	100	0	50	0	0	20	80	0.72
Hevea benthamiana	1023626--1023654	15	1.9	15	100	0	58	93	0	6	0	0.36
Hevea benthamiana	1024445--1024477	13	2.4	14	90	5	50	21	0	9	69	1.15
Hevea benthamiana	1024640--1024675	18	2	18	94	0	63	55	8	16	19	1.66
Hevea benthamiana	1057862--1057935	31	2.4	31	100	0	148	41	14	16	27	1.87
Hevea benthamiana	1059662--1059739	27	2.9	28	80	12	92	21	42	14	21	1.88
Hevea benthamiana	1063378--1063421	19	2.3	19	92	0	70	29	22	22	25	1.99
Hevea benthamiana	1068016--1068040	5	5	5	100	0	50	60	0	0	40	0.97
Hevea benthamiana	1068384--1068425	21	2	21	100	0	84	33	9	28	28	1.88
Hevea benthamiana	1070663--1070710	23	2.1	23	100	0	96	43	12	12	31	1.8
Hevea benthamiana	1071035--1071067	11	3.1	11	86	4	50	48	9	24	18	1.76
Hevea benthamiana	1092170--1092224	28	2	28	100	0	110	38	18	10	32	1.85
Hevea benthamiana	1104280--1104312	16	2.1	16	94	0	57	30	15	6	48	1.69
Hevea benthamiana	1122333--1122365	17	1.9	17	93	0	57	33	33	21	12	1.9
Hevea benthamiana	1136132--1136157	6	4.3	6	100	0	52	50	0	0	50	1
Hevea benthamiana	1136722--1136757	18	2	18	100	0	72	44	11	27	16	1.82
Hevea benthamiana	1162580--1162631	27	1.9	27	92	0	86	30	15	21	32	1.94
Hevea benthamiana	1162985--1163019	18	1.9	18	88	0	52	45	11	34	8	1.71
Hevea benthamiana	1163166--1163246	40	2	40	97	0	153	22	33	4	39	1.75
Hevea benthamiana	1272056--1272080	5	5	5	100	0	50	0	0	20	80	0.72
Hevea benthamiana	1276199--1276233	5	7	5	100	0	70	80	0	0	20	0.72
Hevea spruceana	12158--12213	24	2.3	23	81	6	58	33	12	5	48	1.64
Hevea spruceana	25556--25589	17	2	17	88	0	50	44	8	32	14	1.76
Hevea spruceana	41540--41572	14	2.3	15	89	5	50	54	9	24	12	1.66
Hevea spruceana	43321--43352	16	2	16	100	0	64	37	12	18	31	1.88
Hevea spruceana	51428--51452	5	5	5	100	0	50	80	20	0	0	0.72
Hevea spruceana	58500--58558	31	1.9	31	93	6	102	25	22	15	37	1.93
Hevea spruceana	60477--60513	18	2.1	18	89	0	56	54	18	13	13	1.71
Hevea spruceana	62040--62097	30	1.9	30	85	0	80	20	25	17	36	1.94
Hevea spruceana	114917--114953	19	1.9	19	94	0	65	18	13	18	48	1.8
Hevea spruceana	117272--117298	14	1.9	14	100	0	54	25	14	7	51	1.68
Hevea spruceana	117378--117425	25	1.9	25	86	0	69	35	14	20	29	1.93
Hevea spruceana	120806--121027	30	7.4	30	100	0	444	59	9	24	6	1.52
Hevea spruceana	167719--167845	68	1.9	68	86	0	182	21	14	14	49	1.79
Hevea spruceana	221746--221967	30	7.4	30	100	0	444	6	24	9	59	1.52
Hevea spruceana	249969--250025	28	2	29	86	10	82	38	17	15	28	1.91
Hevea spruceana	256431--256475	14	3.2	14	96	0	81	44	0	6	48	1.29
Hevea spruceana	267665--267704	21	1.9	21	94	0	71	37	12	22	27	1.9
Hevea spruceana	288966--289061	45	2.1	45	98	0	183	52	6	26	15	1.66
Hevea spruceana	306355--306382	14	2	14	100	0	56	50	14	7	28	1.69
Hevea spruceana	308929--308984	29	1.9	29	92	0	94	25	23	17	33	1.96
Hevea spruceana	311922--311951	12	2.5	12	94	0	51	46	10	20	23	1.8
Hevea spruceana	320530--320554	13	1.9	13	100	0	50	16	32	12	40	1.84
Hevea spruceana	323762--323828	30	2.3	30	94	5	120	38	19	11	29	1.88
Hevea spruceana	334280--334357	27	2.9	28	80	12	92	21	42	14	21	1.88
Hevea spruceana	337996--338039	19	2.3	19	92	0	70	29	22	22	25	1.99
Hevea spruceana	342634--342663	5	6	5	100	0	60	60	0	0	40	0.97
Hevea spruceana	343007--343048	21	2	21	100	0	84	33	9	28	28	1.88
Hevea spruceana	345286--345333	23	2.1	23	100	0	96	43	12	12	31	1.8
Hevea spruceana	345658--345690	11	3.1	11	86	4	50	48	9	24	18	1.76
Hevea spruceana	451982--452006	5	5	5	100	0	50	0	0	20	80	0.72
Hevea spruceana	456125--456154	5	6	5	100	0	60	80	0	0	20	0.72
Hevea spruceana	502865--502911	23	2	23	95	0	85	55	8	14	21	1.66
Hevea spruceana	508239--508274	18	2	18	100	0	72	50	5	5	38	1.49
Hevea spruceana	563238--563280	13	3.2	13	87	9	52	6	27	6	58	1.5
Hevea spruceana	577126--577161	18	2	18	94	0	63	58	5	8	27	1.5
Hevea spruceana	577121--577160	18	2.3	17	83	8	53	57	5	10	27	1.52
Hevea spruceana	604742--604788	23	2	23	95	0	85	55	8	14	21	1.66
Hevea spruceana	610116--610151	18	2	18	100	0	72	50	5	5	38	1.49
Hevea spruceana	618944--618998	28	2	28	100	0	110	38	18	10	32	1.85
Hevea spruceana	634054--634089	18	2	18	94	0	63	19	16	8	55	1.66
Hevea spruceana	634252--634284	13	2.4	14	90	5	50	69	9	0	21	1.15
Hevea spruceana	635073--635098	12	2.2	12	100	0	52	0	7	0	92	0.39
Hevea spruceana	691588--691627	16	2.5	16	95	0	71	55	0	0	45	0.99
Hevea spruceana	713622--713768	69	2.1	69	84	2	188	19	18	16	46	1.85
Hevea spruceana	732895--732943	15	3.4	15	73	21	59	8	22	4	65	1.37
Hevea spruceana	732891--732944	28	1.9	28	100	0	108	7	25	3	62	1.38
Hevea spruceana	761787--761841	28	2	28	100	0	110	38	18	10	32	1.85
Hevea spruceana	773897--773929	16	2.1	16	94	0	57	30	15	6	48	1.69
Hevea spruceana	791950--791982	17	1.9	17	93	0	57	33	33	21	12	1.9
Hevea spruceana	805749--805774	6	4.3	6	100	0	52	50	0	0	50	1
Hevea spruceana	819101--819140	21	1.9	21	84	0	53	17	32	15	35	1.91
Hevea spruceana	826314--826349	18	2	18	100	0	72	33	11	11	44	1.75
Hevea spruceana	849301--849358	28	2	29	93	6	100	13	31	17	37	1.89
Hevea spruceana	857985--858033	20	2.3	23	89	10	77	22	28	12	36	1.9
Hevea spruceana	877621--877669	15	3.4	15	73	21	59	8	22	4	65	1.37
Hevea spruceana	877617--877670	28	1.9	28	100	0	108	7	25	3	62	1.38
Hevea spruceana	884348--884383	18	1.9	19	88	5	56	19	27	30	22	1.98
Hevea spruceana	890232--890332	21	4.8	21	97	0	184	27	13	33	24	1.94
Hevea spruceana	897792--897872	40	2	40	97	0	153	39	4	33	22	1.75
Hevea spruceana	898407--898458	27	1.9	27	92	0	86	32	21	15	30	1.94
Hevea spruceana	924871--924896	6	4.3	6	100	0	52	50	0	0	50	1
Hevea camargoana	10713--10808	45	2.1	45	98	0	183	52	6	26	15	1.66
Hevea camargoana	16990--17022	14	2.3	15	89	5	50	54	9	24	12	1.66
Hevea camargoana	18771--18802	16	2	16	100	0	64	37	12	18	31	1.88
Hevea camargoana	44088--44123	18	2	18	100	0	72	44	11	11	33	1.75
Hevea camargoana	52472--52552	40	2	40	97	0	153	39	4	33	22	1.75
Hevea camargoana	53087--53138	27	1.9	27	92	0	86	32	21	15	30	1.94
Hevea camargoana	78961--78996	18	2	18	100	0	72	16	27	11	44	1.82
Hevea camargoana	79561--79586	6	4.3	6	100	0	52	50	0	0	50	1
Hevea camargoana	93353--93385	17	1.9	17	93	0	57	12	21	33	33	1.9
Hevea camargoana	111399--111431	16	2.1	16	94	0	57	48	6	15	30	1.69
Hevea camargoana	123487--123541	28	2	28	100	0	110	32	10	18	38	1.85
Hevea camargoana	131609--131644	18	2	18	100	0	72	33	11	11	44	1.75
Hevea camargoana	156930--156961	16	2	16	100	0	64	31	18	12	37	1.88
Hevea camargoana	158710--158745	15	2.5	15	86	4	56	13	22	8	55	1.65
Hevea camargoana	164924--165019	45	2.1	45	98	0	183	15	26	6	52	1.66
Hevea camargoana	304111--304168	28	2	29	93	6	100	13	31	17	37	1.89
Hevea camargoana	309156--309213	30	1.9	30	85	0	80	36	17	25	20	1.94
Hevea camargoana	310740--310776	18	2.1	18	89	0	56	13	13	18	54	1.71
Hevea camargoana	312695--312753	31	1.9	31	93	6	102	37	15	22	25	1.93
Hevea camargoana	327896--327927	16	2	16	100	0	64	31	18	12	37	1.88
Hevea camargoana	329676--329711	15	2.5	15	86	4	56	13	22	8	55	1.65
Hevea camargoana	335890--335985	45	2.1	45	98	0	183	15	26	6	52	1.66
Hevea camargoana	358960--358989	5	6	5	100	0	60	20	0	0	80	0.72
Hevea camargoana	363108--363132	5	5	5	100	0	50	80	20	0	0	0.72
Hevea camargoana	467476--467509	17	2.1	16	89	10	52	23	35	5	35	1.79
Hevea camargoana	469400--469432	11	3.1	11	86	8	50	18	24	9	48	1.76
Hevea camargoana	469757--469804	23	2.1	23	100	0	96	31	12	12	43	1.8
Hevea camargoana	472042--472083	21	2	21	100	0	84	28	28	9	33	1.88
Hevea camargoana	472427--472456	5	6	5	100	0	60	40	0	0	60	0.97
Hevea camargoana	477051--477094	19	2.3	19	92	0	70	25	22	22	29	1.99
Hevea camargoana	480733--480810	27	2.9	28	80	12	92	21	14	42	21	1.88
Hevea camargoana	500221--500246	6	4.3	6	100	0	52	50	0	0	50	1
Hevea camargoana	513573--513612	21	1.9	21	84	0	53	17	32	15	35	1.91
Hevea camargoana	515492--515646	76	2	76	90	2	240	45	7	14	32	1.73
Hevea camargoana	536417--536441	13	1.9	13	100	0	50	40	12	32	16	1.84
Hevea camargoana	591545--591570	12	2.2	12	100	0	52	92	0	7	0	0.39
Hevea camargoana	592359--592391	13	2.4	14	90	5	50	21	0	9	69	1.15
Hevea camargoana	592554--592589	18	2	18	94	0	63	55	8	16	19	1.66
Hevea camargoana	598198--598262	27	2.5	27	92	5	107	52	12	26	9	1.68
Hevea camargoana	629410--629452	13	3.2	13	87	9	52	6	27	6	58	1.5
Hevea camargoana	643298--643333	18	2	18	94	0	63	58	5	8	27	1.5
Hevea camargoana	643293--643332	18	2.3	17	83	8	53	57	5	10	27	1.52
Hevea camargoana	753072--753129	28	2	29	93	6	100	13	31	17	37	1.89
Hevea camargoana	758117--758174	30	1.9	30	85	0	80	36	17	25	20	1.94
Hevea camargoana	759701--759737	18	2.1	18	89	0	56	13	13	18	54	1.71
Hevea camargoana	761656--761714	31	1.9	31	93	6	102	37	15	22	25	1.93
Hevea camargoana	776857--776888	16	2	16	100	0	64	31	18	12	37	1.88
Hevea camargoana	778637--778672	15	2.5	15	86	4	56	13	22	8	55	1.65
Hevea camargoana	784851--784946	45	2.1	45	98	0	183	15	26	6	52	1.66
Hevea camargoana	807921--807950	5	6	5	100	0	60	20	0	0	80	0.72
Hevea camargoana	812069--812093	5	5	5	100	0	50	80	20	0	0	0.72
Hevea camargoana	880025--880082	30	1.9	30	85	0	80	36	17	25	20	1.94
Hevea camargoana	881609--881645	18	2.1	18	89	0	56	13	13	18	54	1.71
Hevea camargoana	883564--883622	31	1.9	31	93	6	102	37	15	22	25	1.93
Hevea camargoana	898765--898796	16	2	16	100	0	64	31	18	12	37	1.88
Hevea camargoana	900545--900580	15	2.5	15	86	4	56	13	22	8	55	1.65
Hevea camargoana	916528--916561	17	2	17	88	0	50	14	32	8	44	1.76
Hevea camargoana	919143--919196	27	1.9	27	85	7	72	29	12	29	27	1.94
Hevea camargoana	931520--931546	6	4.5	6	100	0	54	33	14	18	33	1.92
Hevea camargoana	931638--931667	5	6	5	100	0	60	20	0	0	80	0.72
Hevea camargoana	947406--947445	16	2.5	16	95	0	71	45	0	0	55	0.99
Hevea camargoana	961658--961697	21	1.9	21	94	0	71	27	22	12	37	1.9
Hevea camargoana	972887--972931	14	3.2	14	90	6	65	48	4	2	44	1.35
Hevea camargoana	1018404--1018504	21	4.8	21	97	0	184	24	33	13	27	1.94
Hevea camargoana	1018404--1018517	42	2.7	41	90	5	140	25	34	14	26	1.94
Hevea camargoana	1024353--1024388	18	1.9	19	88	5	56	22	30	27	19	1.98
Hevea camargoana	1026676--1026729	24	2.3	21	75	25	54	18	29	24	27	1.98
Hevea camargoana	1031067--1031115	14	3.4	15	73	21	59	65	4	22	8	1.37
Hevea camargoana	1031066--1031119	28	1.9	28	100	0	108	62	3	25	7	1.38
Hevea camargoana	1031145--1031192	15	3.2	15	77	11	53	64	2	27	6	1.28
Hevea camargoana	1050704--1050752	20	2.3	23	89	10	77	36	12	28	22	1.9
Hevea camargoana	1132100--1132133	17	2.1	16	89	10	52	23	35	5	35	1.79
Hevea camargoana	1134024--1134056	11	3.1	11	86	8	50	18	24	9	48	1.76
Hevea camargoana	1134381--1134428	23	2.1	23	100	0	96	31	12	12	43	1.8
Hevea camargoana	1136666--1136707	21	2	21	100	0	84	28	28	9	33	1.88
Hevea camargoana	1137051--1137080	5	6	5	100	0	60	40	0	0	60	0.97
Hevea camargoana	1141675--1141718	19	2.3	19	92	0	70	25	22	22	29	1.99
Hevea camargoana	1145357--1145434	27	2.9	28	80	12	92	21	14	42	21	1.88
Hevea camargoana	1155886--1155952	30	2.3	30	94	5	120	29	11	19	38	1.88
Hevea camargoana	1198288--1198315	14	2	14	100	0	56	50	14	7	28	1.69
Hevea camargoana	1200862--1200917	29	1.9	29	92	0	94	25	23	17	33	1.96
Hevea camargoana	1203855--1203884	12	2.5	12	94	0	51	46	10	20	23	1.8
Hevea camargoana	1212463--1212487	13	1.9	13	100	0	50	16	32	12	40	1.84
Hevea camargoana	1233258--1233412	76	2	76	90	2	240	32	14	7	45	1.73
Hevea camargoana	1248658--1248683	6	4.3	6	100	0	52	50	0	0	50	1
Hevea camargoana	1268094--1268171	27	2.9	28	80	12	92	21	42	14	21	1.88
Hevea camargoana	1271810--1271853	19	2.3	19	92	0	70	29	22	22	25	1.99
Hevea camargoana	1276448--1276477	5	6	5	100	0	60	60	0	0	40	0.97
Hevea camargoana	1276821--1276862	21	2	21	100	0	84	33	9	28	28	1.88
Hevea camargoana	1279100--1279147	23	2.1	23	100	0	96	43	12	12	31	1.8
Hevea camargoana	1279472--1279504	11	3.1	11	86	4	50	48	9	24	18	1.76
Hevea camargoana	1385772--1385796	5	5	5	100	0	50	0	0	20	80	0.72
Hevea camargoana	1389915--1389944	5	6	5	100	0	60	80	0	0	20	0.72

[truncated: 3 more sheets: Table_S11, Table_S12, Table_S13]
